# Supplementary material for: A feasibility study to determine the use of baited pots in Greenland halibut (Reinhardtius hippoglossoides) fisheries, supported by the use of underwater video observations
Source: PeerJ. 2021 Jan 4;9:e10536. doi: 10.7717/peerj.10536 (PMC7789868; doi:10.7717/peerj.10536)
Supplement: Supplemental Information 1 [file peerj-09-10536-s001.xlsx]

## Sheet: Sheet1
Pot Number	Day	Month	String	Pot type	Bycatch_Wt (kg)	Halibut (#)	Halibut (kg)	Tot_Catch_Wt (kg)	Percent_Bycatch	SOAK time (hrs)	Three-bearded rockling	Silver Rockling	Polar eelpout	Northern Wolffish	Spotted Wolffish	Spinytail Skate	Roughhead Grenedier	Polar sculpin
1	20	Oct	1	N 3mm	2.4	5	12.6	15	16	34	2	1				1
2	20	Oct	1	N 19mm	1.9	9	17.3	19.2	9.89583	34	2	3
3	20	Oct	1	N 50mm	0.8	12	21.5	22.3	3.58744	34	2
4	20	Oct	1	N 3mm	2.3	8	13.7	16	14.375	34	3	2
5	20	Oct	1	N 19mm	1.9	6	16.8	18.7	10.1604	34	4
6	20	Oct	1	N 50mm	3.3	12	20.5	23.8	13.8655	34	2	2				1
7	20	Oct	1	N 19mm	2.5	11	17.5	20	12.5	34		2				1
8	20	Oct	1	N 3mm	7.2	9	16	23.2	31.0345	34	4	2		1
9	20	Oct	1	N 3mm	1.9	11	22.7	24.6	7.72358	34	3	1
10	20	Oct	1	W 3mm	0	3	5.6	5.6	0	34
11	20	Oct	1	W 50mm	2.5	6	9.8	12.3	20.3252	34	3	2
12	20	Oct	1	W 50mm	1.3	1	2.2	3.5	37.1429	34	1	1
13	20	Oct	1	W 19mm	0.5	3	6.6	7.1	7.04225	34	1
14	20	Oct	1	W 50mm	2.1	8	12.7	14.8	14.1892	34	1	4
15	20	Oct	1	W 19mm	1.2	10	26.8	28	4.28571	34		2
16	20	Oct	1	W 19mm	0.5	9	18.2	18.7	2.6738	34	1
17	20	Oct	1	W 50mm	9	5	10.3	19.3	46.6321	34				1
18	20	Oct	1	W 19mm	1.3	13	27.5	28.8	4.51389	34	2
19	20	Oct	1	W 3mm	3.2	10	17.4	20.6	15.534	34	5
20	20	Oct	1	W 3mm	2	7	14.5	16.5	12.1212	34	3
21	20	Oct	1	W 50mm	2.5	8	15.4	17.9	13.9665	34	4	1
22	20	Oct	1	W 3mm	2.9	4	8.5	11.4	25.4386	34						1
23	20	Oct	1	W 3mm	9.1	5	8.8	17.9	50.838	34	1				1
24	20	Oct	2	W 19mm	0	2	3.4	3.4	0	24
25	20	Oct	2	W 19mm	3.5	2	2	5.5	63.6364	24	5	1
26	20	Oct	2	W 3mm	7.2	5	8	15.2	47.3684	24	2	5				2
27	20	Oct	2	W 50mm	0	4	7.9	7.9	0	24
28	20	Oct	2	W 50mm	1.5	10	19.2	20.7	7.24638	24		1				1
29	20	Oct	2	W 19mm	0.7	2	2.9	3.6	19.4444	24	2
30	20	Oct	2	W 50mm	1.3	9	18.2	19.5	6.66667	24	3	1
31	20	Oct	2	W 19mm	0.4	10	21	21.4	1.86916	24	1
32	20	Oct	2	W 3mm	0.9	3	5.9	6.8	13.2353	24	2
33	20	Oct	2	W 19mm	2	7	15.5	17.5	11.4286	24		2				1
34	20	Oct	2	W 3mm	0	3	5.5	5.5	0	24								1
35	20	Oct	2	W 3mm	0	4	8	8	0	24
36	20	Oct	2	W 50mm	0	4	10.4	10.4	0	24
37	20	Oct	2	W 50mm	0.5	2	2.6	3.1	16.129	24	1
38	20	Oct	2	N 19mm	0	9	23	23	0	24
39	20	Oct	2	N 3mm	2.7	6	13.9	16.6	16.2651	24	2	1				1
40	20	Oct	2	N 3mm	2.3	3	6	8.3	27.7108	24	3	1				1
41	20	Oct	2	N 50mm	5.5	2	2.5	8	68.75	24	2					1
42	20	Oct	2	N 19mm	0.5	5	12.2	12.7	3.93701	24	1	1
43	20	Oct	2	N 50mm	1.4	3	8.5	9.9	14.1414	24	4
44	20	Oct	2	N 3mm	1.3	4	6.1	7.4	17.5676	24	3
45	20	Oct	2	N 19mm	1.2	6	8.6	9.8	12.2449	24	2
46	20	Oct	2	N 50mm	3.1	5	16.1	19.2	16.1458	24	1	1				1
47	20	Oct	2	N 3mm	1.1	4	9	10.1	10.8911	24	2
48	20	Oct	2	N 19mm	0	6	13.2	13.2	0	24
49	20	Oct	2	N 3mm	0.5	6	10	10.5	4.7619	24	1							1
50	20	Oct	2	N 50mm	1.3	6	21	22.3	5.8296	24	3	1						1
51	20	Oct	2	N 19mm	17.3	5	8	25.3	68.3794	24	3	1		1
52	21	Oct	1	N 19mm	0	2	3	3	0	20
53	21	Oct	1	N 3mm	0	0	0	0	0	20
54	21	Oct	1	N 50mm	0	1	1.9	1.9	0	20
55	21	Oct	1	N 3mm	1.4	9	17	18.4	7.6087	20	2
56	21	Oct	1	N 19mm	0	6	11.4	11.4	0	20
57	21	Oct	1	N 50mm	0.2	6	11.7	11.9	1.68067	20		1
58	21	Oct	1	N 3mm	14	9	14.5	28.5	49.1228	20				1
59	21	Oct	1	N 19mm	0.7	7	20.8	21.5	3.25581	20	2
60	21	Oct	1	N 50mm	2.1	8	12.8	14.9	14.094	20				1
61	21	Oct	1	N 19mm	0.5	12	24.7	25.2	1.98413	20	1
62	21	Oct	1	N 3mm	2.2	10	21	23.2	9.48276	20	3
63	21	Oct	1	N 3mm	1.2	6	10	11.2	10.7143	20	2	1
64	21	Oct	1	W 3mm	0.4	4	5.2	5.6	7.14286	20		1
65	21	Oct	1	W 50mm	0	2	4.6	4.6	0	20
66	21	Oct	1	W 50mm	0.6	2	3.4	4	15	20		2
67	21	Oct	1	W 19mm	0	5	10.4	10.4	0	20
68	21	Oct	1	W 50mm	0	2	2.7	2.7	0	20
69	21	Oct	1	W 19mm	0.4	8	13.1	13.5	2.96296	20	1
70	21	Oct	1	W 19mm	0	7	12.9	12.9	0	20
71	21	Oct	1	W 50mm	0.3	4	7.1	7.4	4.05405	20		1
72	21	Oct	1	W 19mm	0.3	5	8.5	8.8	3.40909	20		1
73	21	Oct	1	W 3mm	0	8	12.5	12.5	0	20
74	21	Oct	1	W 3mm	0.3	8	17.6	17.9	1.67598	20		1
75	21	Oct	1	W 50mm	0	9	14.9	14.9	0	20
76	21	Oct	1	W 3mm	0.9	11	21	21.9	4.10959	20	2
77	21	Oct	1	W 3mm	0.4	11	22.4	22.8	1.75439	20	1
78	21	Oct	1	W 19mm	0.6	15	38.2	38.8	1.54639	20	1	1
79	23	Oct	1	N 19mm	0.6	14	38.1	38.7	1.55039	66	1		1
80	23	Oct	1	N 50mm	0.2	13	22.5	22.7	0.881057	66		2
81	23	Oct	1	N 3mm	0	11	17.9	17.9	0	66
82	23	Oct	1	N 19mm	2.8	3	7.8	10.6	26.4151	66	4	1
83	23	Oct	1	N 3mm	0.5	13	28.5	29	1.72414	66		2
84	23	Oct	1	N 50mm	0	9	17.4	17.4	0	66
85	23	Oct	1	N 19mm	2.2	11	26.4	28.6	7.69231	66	3
86	23	Oct	1	N 3mm	1.6	10	21.1	22.7	7.04846	66	3	1
87	23	Oct	1	N 50mm	0	10	14.5	14.5	0	66
88	23	Oct	1	N 19mm	1.8	9	19.2	21	8.57143	66	4	1
89	23	Oct	1	N 50mm	0.6	8	17.4	18	3.33333	66	1
90	23	Oct	1	N 3mm	0.5	5	11.5	12	4.16667	66	1
91	23	Oct	1	N 3mm	0.8	8	16.9	17.7	4.51977	66	2
92	23	Oct	1	N 19mm	3.2	6	17.3	20.5	15.6098	66	3	2				1
93	23	Oct	1	W 50mm	0	7	16.9	16.9	0	66
94	23	Oct	1	W 50mm	0	11	24.4	24.4	0	66
95	23	Oct	1	W 3mm	2.4	10	17.8	20.2	11.8812	66						1
96	23	Oct	1	W 3mm	0.9	9	27.3	28.2	3.19149	66	2
97	23	Oct	1	W 19mm	1.5	4	11.1	12.6	11.9048	66						1
98	23	Oct	1	W 3mm	0.9	15	31.4	32.3	2.78638	66	2
99	23	Oct	1	W 19mm	1.2	7	14.5	15.7	7.64331	66	2
100	23	Oct	1	W 50mm	1.9	12	19.2	21.1	9.00474	66						1		1
101	23	Oct	1	W 19mm	6.1	14	17.6	23.7	25.7384	66	3	2				2
102	23	Oct	1	W 50mm	0	9	16.9	16.9	0	66
103	23	Oct	1	W 50mm	1.9	13	24.2	26.1	7.27969	66	4	2
104	23	Oct	1	W 3mm	0.6	11	15.3	15.9	3.77358	66	1
105	23	Oct	1	W 19mm	0.9	11	24.2	25.1	3.58566	66	2
106	23	Oct	1	W 19mm	0.6	10	20.7	21.3	2.8169	66	1
107	23	Oct	2	N 19mm	8.5	10	14.5	23	36.9565	52.5				1
108	23	Oct	2	N 3mm	22.8	15	26.2	49	46.5306	52.5	1			1
109	23	Oct	2	N 50mm	1.3	17	30.3	31.6	4.11392	52.5	1	3
110	23	Oct	2	N 50mm	0.9	1	2.9	3.8	23.6842	52.5							1
111	23	Oct	2	N 3mm	4.7	13	24.3	29	16.2069	52.5				1
112	23	Oct	2	N 19mm	0	19	36.3	36.3	0	52.5
113	23	Oct	2	N 3mm	2.5	10	21.2	23.7	10.5485	52.5	2	1	1
114	23	Oct	2	N 19mm	3.4	9	21.4	24.8	13.7097	52.5	2	1	1		1
115	23	Oct	2	N 19mm	0.5	10	18.9	19.4	2.57732	52.5		2
116	23	Oct	2	N 19mm	5.3	14	22.1	27.4	19.3431	52.5	1		1	1
117	23	Oct	2	N 3mm	0.8	12	24	24.8	3.22581	52.5		2
118	23	Oct	2	N 3mm	1.8	14	23.1	24.9	7.22892	52.5				1
119	23	Oct	2	N 50mm	0.5	10	16	16.5	3.0303	52.5	1	1		1
120	23	Oct	2	W 3mm	3.3	2	2.7	6	55	52.5					1
121	23	Oct	2	W 50mm	0	8	12.7	12.7	0	52.5
122	23	Oct	2	W 50mm	7.3	9	12.7	20	36.5	52.5	1		1		1
123	23	Oct	2	W 19mm	0.7	13	27.4	28.1	2.4911	52.5		1	1
124	23	Oct	2	W 50mm	1	14	28.8	29.8	3.3557	52.5	1	1
125	23	Oct	2	W 19mm	6.9	16	26.5	33.4	20.6587	52.5				1
126	23	Oct	2	W 19mm	0	9	19.7	19.7	0	52.5
127	23	Oct	2	W 50mm	0.4	19	38.4	38.8	1.03093	52.5	1
128	23	Oct	2	W 19mm	37.3	9	13	50.3	74.1551	52.5				2
129	23	Oct	2	W 3mm	0	16	24.4	24.4	0	52.5
130	23	Oct	2	W 50mm	0.7	15	31.5	32.2	2.17391	52.5	1		1
131	23	Oct	2	W 3mm	7.4	8	17.6	25	29.6	52.5					1
132	23	Oct	2	W 19mm	15.1	4	9.2	24.3	62.1399	52.5				1
133	26	Oct	1	W 19mm	0	4	8.2	8.2	0	66
134	26	Oct	1	W 3mm	0	6	10.1	10.1	0	66
135	26	Oct	1	W 50mm	2	5	8.8	10.8	18.5185	66	2	1
136	26	Oct	1	W 50mm	3.5	1	3.2	6.7	52.2388	66						1
137	26	Oct	1	W 19mm	0.4	7	12.7	13.1	3.05344	66		1
138	26	Oct	1	W 50mm	6.3	9	20.1	26.4	23.8636	66				1
139	26	Oct	1	W 19mm	0.6	8	15.6	16.2	3.7037	66	1
140	26	Oct	1	W 3mm	0	2	7.5	7.5	0	66
141	26	Oct	1	W 3mm	0	0	0	0	0	66
142	26	Oct	1	W 3mm	1.7	4	6.6	8.3	20.4819	66	3
143	26	Oct	1	W 50mm	0	11	19.6	19.6	0	66
144	26	Oct	1	N 19mm	3.6	10	22.3	25.9	13.8996	66	1	1				1
145	26	Oct	1	N 3mm	0	4	7.4	7.4	0	66
146	26	Oct	1	N 50mm	0	6	11.6	11.6	0	66
147	26	Oct	1	N 19mm	1.3	6	11.9	13.2	9.84848	66	1	2
148	26	Oct	1	N 50mm	0	8	13.6	13.6	0	66
149	26	Oct	1	N 3mm	0	5	14.5	14.5	0	66
150	26	Oct	1	N 19mm	9	10	19.6	28.6	31.4685	66	1	1		1
151	26	Oct	1	N 50mm	3.7	7	10.4	14.1	26.2411	66				1
152	26	Oct	1	N 3mm	5.2	4	8.4	13.6	38.2353	66				1
153	26	Oct	1	N 19mm	0.7	6	13.1	13.8	5.07246	66	1
154	26	Oct	1	N 3mm	1.7	2	6	7.7	22.0779	66	2
155	26	Oct	1	N 50mm	0	8	17.3	17.3	0	66
156	26	Oct	1	N 19mm	1.3	8	20.5	21.8	5.9633	66	1	2
157	26	Oct	2	W 3mm	5.1	4	7.5	12.6	40.4762	66				1
158	26	Oct	2	W 3mm	0.4	6	10.4	10.8	3.7037	66			1
159	26	Oct	2	W 50mm	0.6	12	31.9	32.5	1.84615	66			2
160	26	Oct	2	W 3mm	0.9	4	7.6	8.5	10.5882	66	1		1
161	26	Oct	2	W 3mm	0	6	11.2	11.2	0	66
162	26	Oct	2	W 19mm	0.5	10	15.5	16	3.125	66			1
163	26	Oct	2	W 50mm	2.2	8	13.2	15.4	14.2857	66							1
164	26	Oct	2	W 19mm	0.9	11	24.6	25.5	3.52941	66			2
165	26	Oct	2	W 50mm	0.7	9	11.8	12.5	5.6	66	1
166	26	Oct	2	W 19mm	0	10	17.4	17.4	0	66
167	26	Oct	2	W 50mm	0.2	5	11.8	12	1.66667	66		1
168	26	Oct	2	N 50mm	0	6	12.8	12.8	0	66
169	26	Oct	2	N 3mm	0	0	0	0	0	66
170	26	Oct	2	N 19mm	0.3	8	16.8	17.1	1.75439	66			1
171	26	Oct	2	N 50mm	0	3	5.3	5.3	0	66
172	26	Oct	2	N 19mm	0	6	8.2	8.2	0	66
173	26	Oct	2	N 3mm	5.9	5	12.4	18.3	32.2404	66				2
174	26	Oct	2	N 50mm	0.4	8	16.9	17.3	2.31214	66	1
175	26	Oct	2	N 19mm	0.7	10	17.1	17.8	3.93258	66	1	1
176	26	Oct	2	N 3mm	2.2	3	5.7	7.9	27.8481	66	4	1
177	26	Oct	2	N 50mm	0	5	10.4	10.4	0	66
178	26	Oct	2	N 50mm	6.4	6	9	15.4	41.5584	66				1
179	26	Oct	2	N 3mm	0	10	20.5	20.5	0	66
180	26	Oct	2	N 19mm	0.9	11	27.2	28.1	3.20285	66	1	1	1
181	27	Oct	1	N 50mm	0	20	36.3	36.3	0	21
182	27	Oct	1	N 19mm	0.4	11	19.3	19.7	2.03046	21		1
183	27	Oct	1	N 50mm	0	10	16.7	16.7	0	21
184	27	Oct	1	N 3mm	0	7	13.4	13.4	0	21
185	27	Oct	1	N 19mm	0	11	20.5	20.5	0	21
186	27	Oct	1	N 3mm	0	9	17.7	17.7	0	21
187	27	Oct	1	N 50mm	0	4	8	8	0	21
188	27	Oct	1	N 19mm	1.2	6	10.2	11.4	10.5263	21	3
189	27	Oct	1	N 3mm	0	5	6.9	6.9	0	21
190	27	Oct	1	N 50mm	0	8	14.5	14.5	0	21
191	27	Oct	1	N 19mm	0	8	15.8	15.8	0	21
192	27	Oct	1	N 50mm	0.5	8	11.6	12.1	4.13223	21		1						1
193	27	Oct	1	N 19mm	3.7	5	8.7	12.4	29.8387	21	2				1
194	27	Oct	1	W 50mm	0.4	7	11.3	11.7	3.4188	21	1
195	27	Oct	1	W 50mm	0	3	7.9	7.9	0	21
196	27	Oct	1	W 3mm	1.6	4	7.1	8.7	18.3908	21	1	2
197	27	Oct	1	W 3mm	0	8	15.2	15.2	0	21
198	27	Oct	1	W 19mm	0	3	11.3	11.3	0	21
199	27	Oct	1	W 3mm	0	1	1.5	1.5	0	21
200	27	Oct	1	W 19mm	0	7	14.6	14.6	0	21
201	27	Oct	1	W 50mm	0.6	5	11	11.6	5.17241	21		2
202	27	Oct	1	W 19mm	1.3	5	13.2	14.5	8.96552	21	2
203	27	Oct	1	W 50mm	1.4	8	11.7	13.1	10.687	21	1	2
204	27	Oct	1	W 50mm	0	7	15.4	15.4	0	21
205	27	Oct	1	W 3mm	0	5	8.2	8.2	0	21
206	27	Oct	1	W 19mm	0	6	11.5	11.5	0	21
207	27	Oct	1	W 19mm	2.2	7	11.5	13.7	16.0584	21							1
208	28	Oct	1	N 50mm	0.4	8	14	14.4	2.77778	16.5							1	1
209	28	Oct	1	N 19mm	1.5	10	16.7	18.2	8.24176	16.5	3						1
210	28	Oct	1	N 50mm	0	3	5.1	5.1	0	16.5
211	28	Oct	1	N 3mm	0.3	5	6.7	7	4.28571	16.5		1
212	28	Oct	1	N 19mm	0.3	9	16.3	16.6	1.80723	16.5		1
213	28	Oct	1	N 3mm	2	3	3.9	5.9	33.8983	16.5	3
214	28	Oct	1	N 19mm	0.9	4	8.3	9.2	9.78261	16.5		2
215	28	Oct	1	N 3mm	0.6	4	5.6	6.2	9.67742	16.5		1						1
216	28	Oct	1	N 50mm	0	4	6.5	6.5	0	16.5
217	28	Oct	1	N 19mm	2.2	5	7.5	9.7	22.6804	16.5	3						1
218	28	Oct	1	N 50mm	4.1	2	3.7	7.8	52.5641	16.5	1			1
219	28	Oct	1	N 3mm	0.3	4	6.2	6.5	4.61538	16.5	1
220	28	Oct	1	N 3mm	0	5	9.2	9.2	0	16.5
221	28	Oct	1	N 19mm	0	7	16.5	16.5	0	16.5
222	28	Oct	1	W 50mm	0	3	3.9	3.9	0	16.5
223	28	Oct	1	W 50mm	0	6	10	10	0	16.5
224	28	Oct	1	W 3mm	0.3	6	12.3	12.6	2.38095	16.5		1
225	28	Oct	1	W 3mm	0	7	12	12	0	16.5
226	28	Oct	1	W 19mm	0.4	9	17.3	17.7	2.25989	16.5		1
227	28	Oct	1	W 3mm	0	4	6.2	6.2	0	16.5
228	28	Oct	1	W 19mm	0	9	13.1	13.1	0	16.5
229	28	Oct	1	W 50mm	4.7	4	7.2	11.9	39.4958	16.5	1			1
230	28	Oct	1	W 19mm	1.7	7	11.7	13.4	12.6866	16.5	2	1
231	28	Oct	1	W 50mm	0	3	4.8	4.8	0	16.5
232	28	Oct	1	W 50mm	0	8	15.2	15.2	0	16.5
233	28	Oct	1	W 3mm	0.9	5	8.5	9.4	9.57447	16.5	1
234	28	Oct	1	W 19mm	6.5	8	11.2	17.7	36.7232	16.5				1
235	28	Oct	1	W 19mm	0	4	7.1	7.1	0	16.5
236	28	Oct	2	N 19mm	3.6	13	24.5	28.1	12.8114	42.25	1				1
237	28	Oct	2	N 3mm	14.8	12	24	38.8	38.1443	42.25				2
238	28	Oct	2	N 50mm	6.3	20	36.8	43.1	14.6172	42.25	1				1
239	28	Oct	2	N 50mm	0	6	9	9	0	42.25
240	28	Oct	2	N 3mm	0	12	21.3	21.3	0	42.25
241	28	Oct	2	N 19mm	0.7	16	22.7	23.4	2.99145	42.25	2
242	28	Oct	2	N 50mm	12.8	12	19.4	32.2	39.7516	42.25		1		1
243	28	Oct	2	N 3mm	0	11	31.7	31.7	0	42.25
244	28	Oct	2	N 19mm	0	15	27.2	27.2	0	42.25
245	28	Oct	2	N 50mm	4.1	17	28	32.1	12.7726	42.25	1	1		1
246	28	Oct	2	N 19mm	1.1	13	21.5	22.6	4.86726	42.25		1	1				1
247	28	Oct	2	N 3mm	0.2	15	26	26.2	0.763359	42.25			1
248	28	Oct	2	N 3mm	0	18	29	29	0	42.25
249	28	Oct	2	N 50mm	0	10	15.7	15.7	0	42.25
250	28	Oct	2	W 3mm	0	8	14.1	14.1	0	42.25
251	28	Oct	2	W 50mm	0	9	16.1	16.1	0	42.25
252	28	Oct	2	W 50mm	0.2	9	16.2	16.4	1.21951	42.25			1
253	28	Oct	2	W 19mm	4.1	15	25.5	29.6	13.8514	42.25					1
254	28	Oct	2	W 50mm	0	14	25	25	0	42.25
255	28	Oct	2	W 19mm	3.9	13	22.3	26.2	14.8855	42.25				1
256	28	Oct	2	W 50mm	0	12	19.4	19.4	0	42.25
257	28	Oct	2	W 19mm	8.6	13	20.9	29.5	29.1525	42.25				1
258	28	Oct	2	W 3mm	5.2	8	13	18.2	28.5714	42.25				1
259	28	Oct	2	W 3mm	0.7	12	18.8	19.5	3.58974	42.25	1
260	28	Oct	2	W 50mm	1.1	14	24.9	26	4.23077	42.25	1		1
261	28	Oct	2	W 3mm	0	14	33	33	0	42.25
262	28	Oct	2	W 3mm	14.6	14	19	33.6	43.4524	42.25				2
263	29	Oct	1	N 50mm	0	5	7.5	7.5	0	16
264	29	Oct	1	N 19mm	0	8	17.5	17.5	0	16
265	29	Oct	1	N 50mm	0	3	4.9	4.9	0	16
266	29	Oct	1	N 3mm	1	7	14.3	15.3	6.53595	16	1	1
267	29	Oct	1	N 19mm	0	8	15	15	0	16
268	29	Oct	1	N 3mm	0	10	16.7	16.7	0	16
269	29	Oct	1	N 3mm	0	1	1.6	1.6	0	16
270	29	Oct	1	N 50mm	0	5	11.3	11.3	0	16
271	29	Oct	1	N 19mm	1.5	12	22.5	24	6.25	16	2
272	29	Oct	1	N 50mm	0.7	5	11.7	12.4	5.64516	16		1
273	29	Oct	1	N 3mm	0.8	3	7.4	8.2	9.7561	16	1	1
274	29	Oct	1	N 3mm	0	4	8.6	8.6	0	16
275	29	Oct	1	N 19mm	0	6	9.6	9.6	0	16
276	29	Oct	1	W 50mm	0	7	12.7	12.7	0	16
277	29	Oct	1	W 50mm	1	2	2.1	3.1	32.2581	16	1	1
278	29	Oct	1	W 3mm	0	0	0	0	0	16				1
279	29	Oct	1	W 3mm	4.9	5	9.8	14.7	33.3333	16				1
280	29	Oct	1	W 19mm	0	6	10.3	10.3	0	16
281	29	Oct	1	W 3mm	0	9	13.5	13.5	0	16
282	29	Oct	1	W 19mm	0.9	9	14.7	15.6	5.76923	16	1	1
283	29	Oct	1	W 50mm	10.9	6	10.4	21.3	51.1737	16				1
284	29	Oct	1	W 19mm	3.6	12	26.2	29.8	12.0805	16	1			1
285	29	Oct	1	W 50mm	0	9	17.9	17.9	0	16
286	29	Oct	1	W 50mm	4.5	16	33	37.5	12	16				1
287	29	Oct	1	W 3mm	0.4	7	15.4	15.8	2.53165	16		1
288	29	Oct	1	W 19mm	0	10	17	17	0	16
289	29	Oct	2	N 19mm	0.7	8	13.5	14.2	4.92958	16	1
290	29	Oct	2	N 3mm	0	1	2.1	2.1	0	16
291	29	Oct	2	N 50mm	0.6	2	2.6	3.2	18.75	16	1
292	29	Oct	2	N 3mm	0	9	13.7	13.7	0	16
293	29	Oct	2	N 19mm	0.5	10	15.7	16.2	3.08642	16		1
294	29	Oct	2	N 50mm	0.3	9	15.7	16	1.875	16			1
295	29	Oct	2	N 3mm	0.4	5	8	8.4	4.7619	16		1
296	29	Oct	2	N 19mm	0.5	7	13.4	13.9	3.59712	16		1
297	29	Oct	2	N 50mm	0.6	5	8.7	9.3	6.45161	16	1
298	29	Oct	2	N 19mm	0.4	10	19	19.4	2.06186	16		1
299	29	Oct	2	N 3mm	0.5	8	12	12.5	4	16	1
300	29	Oct	2	N 50mm	0	12	22	22	0	16
301	29	Oct	2	W 3mm	0	4	5.9	5.9	0	16
302	29	Oct	2	W 50mm	0	1	1.9	1.9	0	16
303	29	Oct	2	W 19mm	1.8	11	16.4	18.2	9.89011	16			1				1
304	29	Oct	2	W 50mm	0.7	7	8.9	9.6	7.29167	16			1				1
305	29	Oct	2	W 19mm	1.1	8	15.2	16.3	6.74847	16	1	1	1
306	29	Oct	2	W 19mm	0.7	8	10.7	11.4	6.14035	16		1	1
307	29	Oct	2	W 50mm	3.7	4	5.1	8.8	42.0455	16	2				1
308	29	Oct	2	W 19mm	0.7	8	17	17.7	3.9548	16		1	1
309	29	Oct	2	W 3mm	0	2	2.7	2.7	0	16
310	29	Oct	2	W 50mm	1.1	5	6	7.1	15.493	16		1					1
311	29	Oct	2	W 3mm	19.1	4	11.2	30.3	63.0363	16		1		1
312	29	Oct	2	W 3mm	0	4	5.5	5.5	0	16
