# Supplementary material for: A feasibility study to determine the use of baited pots in Greenland halibut (Reinhardtius hippoglossoides) fisheries, supported by the use of underwater video observations
Source: PeerJ. 2021 Jan 4;9:e10536. doi: 10.7717/peerj.10536 (PMC7789868; doi:10.7717/peerj.10536)
Supplement: Supplemental Information 3 [file peerj-09-10536-s003.xlsx]

## Sheet: GH lengths
Year	Day	Month	Location	String	Species	Treat	Length (cm)			Treat
2016	21	Oct	South	1	Greenland halibut	N 3mm	61			N 3mm=Norwegian green twine entrance
2016	21	Oct	South	1	Greenland halibut	N 3mm	50			N 50mm= Norwegian large mono entrance
2016	21	Oct	South	1	Greenland halibut	N 3mm	64			N 19mm= Norwegian small mono entrance
2016	21	Oct	South	1	Greenland halibut	N 3mm	58			W 3mm=Wire green twine entrance
2016	21	Oct	South	1	Greenland halibut	N 3mm	53			W 50mm= Wire large mono entrance
2016	21	Oct	South	1	Greenland halibut	N 3mm	59			W 19mm= Wire small mono entrance
2016	21	Oct	South	1	Greenland halibut	N 3mm	57
2016	21	Oct	South	1	Greenland halibut	N 3mm	64
2016	21	Oct	South	1	Greenland halibut	N 3mm	50
2016	21	Oct	South	1	Greenland halibut	N 3mm	54
2016	21	Oct	South	1	Greenland halibut	N 3mm	59
2016	21	Oct	South	1	Greenland halibut	N 3mm	49
2016	21	Oct	South	1	Greenland halibut	N 3mm	57
2016	21	Oct	South	1	Greenland halibut	N 3mm	58
2016	21	Oct	South	1	Greenland halibut	N 3mm	58
2016	21	Oct	South	1	Greenland halibut	N 3mm	57
2016	21	Oct	South	1	Greenland halibut	N 3mm	49
2016	21	Oct	South	1	Greenland halibut	N 3mm	59
2016	21	Oct	South	1	Greenland halibut	N 3mm	59
2016	21	Oct	South	1	Greenland halibut	N 3mm	81
2016	21	Oct	South	1	Greenland halibut	N 3mm	53
2016	21	Oct	South	1	Greenland halibut	N 3mm	60
2016	21	Oct	South	1	Greenland halibut	N 3mm	55
2016	21	Oct	South	1	Greenland halibut	N 3mm	52
2016	21	Oct	South	1	Greenland halibut	N 3mm	54
2016	21	Oct	South	1	Greenland halibut	N 3mm	43
2016	21	Oct	South	1	Greenland halibut	N 3mm	49
2016	21	Oct	South	1	Greenland halibut	N 3mm	45
2016	21	Oct	South	1	Greenland halibut	N 3mm	49
2016	21	Oct	South	1	Greenland halibut	N 3mm	57
2016	21	Oct	South	1	Greenland halibut	N 3mm	52
2016	21	Oct	South	1	Greenland halibut	N 3mm	52
2016	21	Oct	South	1	Greenland halibut	N 3mm	50
2016	21	Oct	South	1	Greenland halibut	N 3mm	59
2016	20	Oct	South	1	Greenland halibut	N 3mm	57
2016	20	Oct	South	1	Greenland halibut	N 3mm	78
2016	20	Oct	South	1	Greenland halibut	N 3mm	63
2016	20	Oct	South	1	Greenland halibut	N 3mm	50
2016	20	Oct	South	1	Greenland halibut	N 3mm	65
2016	20	Oct	South	1	Greenland halibut	N 3mm	51
2016	20	Oct	South	1	Greenland halibut	N 3mm	50
2016	20	Oct	South	1	Greenland halibut	N 3mm	56
2016	20	Oct	South	1	Greenland halibut	N 3mm	56
2016	20	Oct	South	1	Greenland halibut	N 3mm	54
2016	20	Oct	South	1	Greenland halibut	N 3mm	56
2016	20	Oct	South	1	Greenland halibut	N 3mm	56
2016	20	Oct	South	1	Greenland halibut	N 3mm	58
2016	20	Oct	South	1	Greenland halibut	N 3mm	63
2016	20	Oct	South	1	Greenland halibut	N 3mm	55
2016	20	Oct	South	1	Greenland halibut	N 3mm	54
2016	20	Oct	South	1	Greenland halibut	N 3mm	57
2016	20	Oct	South	1	Greenland halibut	N 3mm	53
2016	20	Oct	South	1	Greenland halibut	N 3mm	55
2016	20	Oct	South	1	Greenland halibut	N 3mm	57
2016	20	Oct	South	1	Greenland halibut	N 3mm	54
2016	20	Oct	South	1	Greenland halibut	N 3mm	52
2016	20	Oct	South	1	Greenland halibut	N 3mm	62
2016	20	Oct	South	1	Greenland halibut	N 3mm	54
2016	20	Oct	South	1	Greenland halibut	N 3mm	63
2016	20	Oct	South	1	Greenland halibut	N 3mm	65
2016	20	Oct	South	1	Greenland halibut	N 3mm	50
2016	20	Oct	South	1	Greenland halibut	N 3mm	60
2016	20	Oct	South	1	Greenland halibut	N 3mm	57
2016	20	Oct	South	1	Greenland halibut	N 3mm	65
2016	20	Oct	South	1	Greenland halibut	N 3mm	73
2016	20	Oct	South	1	Greenland halibut	N 3mm	49
2016	20	Oct	South	1	Greenland halibut	N 3mm	56
2016	20	Oct	South	1	Greenland halibut	N 3mm	58
2016	20	Oct	South	2	Greenland halibut	N 3mm	54
2016	20	Oct	South	2	Greenland halibut	N 3mm	56
2016	20	Oct	South	2	Greenland halibut	N 3mm	80
2016	20	Oct	South	2	Greenland halibut	N 3mm	59
2016	20	Oct	South	2	Greenland halibut	N 3mm	46
2016	20	Oct	South	2	Greenland halibut	N 3mm	52
2016	20	Oct	South	2	Greenland halibut	N 3mm	62
2016	20	Oct	South	2	Greenland halibut	N 3mm	49
2016	20	Oct	South	2	Greenland halibut	N 3mm	60
2016	20	Oct	South	2	Greenland halibut	N 3mm	54
2016	20	Oct	South	2	Greenland halibut	N 3mm	55
2016	20	Oct	South	2	Greenland halibut	N 3mm	57
2016	20	Oct	South	2	Greenland halibut	N 3mm	49
2016	20	Oct	South	2	Greenland halibut	N 3mm	53
2016	20	Oct	South	2	Greenland halibut	N 3mm	62
2016	20	Oct	South	2	Greenland halibut	N 3mm	49
2016	20	Oct	South	2	Greenland halibut	N 3mm	53
2016	20	Oct	South	2	Greenland halibut	N 3mm	54
2016	20	Oct	South	2	Greenland halibut	N 3mm	57
2016	20	Oct	South	2	Greenland halibut	N 3mm	67
2016	20	Oct	South	2	Greenland halibut	N 3mm	58
2016	20	Oct	South	2	Greenland halibut	N 3mm	50
2016	20	Oct	South	2	Greenland halibut	N 3mm	49
2016	23	Oct	South	1	Greenland halibut	N 3mm	72
2016	23	Oct	South	1	Greenland halibut	N 3mm	63
2016	23	Oct	South	1	Greenland halibut	N 3mm	59
2016	23	Oct	South	1	Greenland halibut	N 3mm	49
2016	23	Oct	South	1	Greenland halibut	N 3mm	52
2016	23	Oct	South	1	Greenland halibut	N 3mm	49
2016	23	Oct	South	1	Greenland halibut	N 3mm	57
2016	23	Oct	South	1	Greenland halibut	N 3mm	55
2016	23	Oct	South	1	Greenland halibut	N 3mm	54
2016	23	Oct	South	1	Greenland halibut	N 3mm	53
2016	23	Oct	South	1	Greenland halibut	N 3mm	49
2016	23	Oct	South	1	Greenland halibut	N 3mm	49
2016	23	Oct	South	1	Greenland halibut	N 3mm	65
2016	23	Oct	South	1	Greenland halibut	N 3mm	61
2016	23	Oct	South	1	Greenland halibut	N 3mm	55
2016	23	Oct	South	1	Greenland halibut	N 3mm	59
2016	23	Oct	South	1	Greenland halibut	N 3mm	73
2016	23	Oct	South	1	Greenland halibut	N 3mm	57
2016	23	Oct	South	1	Greenland halibut	N 3mm	59
2016	23	Oct	South	1	Greenland halibut	N 3mm	55
2016	23	Oct	South	1	Greenland halibut	N 3mm	62
2016	23	Oct	South	1	Greenland halibut	N 3mm	71
2016	23	Oct	South	1	Greenland halibut	N 3mm	74
2016	23	Oct	South	1	Greenland halibut	N 3mm	57
2016	23	Oct	South	1	Greenland halibut	N 3mm	51
2016	23	Oct	South	1	Greenland halibut	N 3mm	57
2016	23	Oct	South	1	Greenland halibut	N 3mm	67
2016	23	Oct	South	1	Greenland halibut	N 3mm	56
2016	23	Oct	South	1	Greenland halibut	N 3mm	59
2016	23	Oct	South	1	Greenland halibut	N 3mm	54
2016	23	Oct	South	1	Greenland halibut	N 3mm	54
2016	23	Oct	South	1	Greenland halibut	N 3mm	57
2016	23	Oct	South	1	Greenland halibut	N 3mm	52
2016	23	Oct	South	1	Greenland halibut	N 3mm	66
2016	23	Oct	South	1	Greenland halibut	N 3mm	67
2016	23	Oct	South	1	Greenland halibut	N 3mm	54
2016	23	Oct	South	1	Greenland halibut	N 3mm	51
2016	23	Oct	South	1	Greenland halibut	N 3mm	59
2016	23	Oct	South	1	Greenland halibut	N 3mm	52
2016	23	Oct	South	1	Greenland halibut	N 3mm	55
2016	23	Oct	South	1	Greenland halibut	N 3mm	68
2016	23	Oct	South	1	Greenland halibut	N 3mm	69
2016	23	Oct	South	1	Greenland halibut	N 3mm	65
2016	23	Oct	South	1	Greenland halibut	N 3mm	56
2016	23	Oct	North	2	Greenland halibut	N 3mm	51
2016	23	Oct	North	2	Greenland halibut	N 3mm	48
2016	23	Oct	North	2	Greenland halibut	N 3mm	59
2016	23	Oct	North	2	Greenland halibut	N 3mm	57
2016	23	Oct	North	2	Greenland halibut	N 3mm	60
2016	23	Oct	North	2	Greenland halibut	N 3mm	52
2016	23	Oct	North	2	Greenland halibut	N 3mm	57
2016	23	Oct	North	2	Greenland halibut	N 3mm	58
2016	23	Oct	North	2	Greenland halibut	N 3mm	53
2016	23	Oct	North	2	Greenland halibut	N 3mm	57
2016	23	Oct	North	2	Greenland halibut	N 3mm	58
2016	23	Oct	North	2	Greenland halibut	N 3mm	56
2016	23	Oct	North	2	Greenland halibut	N 3mm	55
2016	23	Oct	North	2	Greenland halibut	N 3mm	62
2016	23	Oct	North	2	Greenland halibut	N 3mm	54
2016	23	Oct	North	2	Greenland halibut	N 3mm	64
2016	23	Oct	North	2	Greenland halibut	N 3mm	57
2016	23	Oct	North	2	Greenland halibut	N 3mm	79
2016	23	Oct	North	2	Greenland halibut	N 3mm	46
2016	23	Oct	North	2	Greenland halibut	N 3mm	55
2016	23	Oct	North	2	Greenland halibut	N 3mm	50
2016	23	Oct	North	2	Greenland halibut	N 3mm	58
2016	23	Oct	North	2	Greenland halibut	N 3mm	60
2016	23	Oct	North	2	Greenland halibut	N 3mm	63
2016	23	Oct	North	2	Greenland halibut	N 3mm	57
2016	23	Oct	North	2	Greenland halibut	N 3mm	68
2016	23	Oct	North	2	Greenland halibut	N 3mm	66
2016	23	Oct	North	2	Greenland halibut	N 3mm	49
2016	23	Oct	North	2	Greenland halibut	N 3mm	56
2016	23	Oct	North	2	Greenland halibut	N 3mm	55
2016	23	Oct	North	2	Greenland halibut	N 3mm	54
2016	23	Oct	North	2	Greenland halibut	N 3mm	53
2016	23	Oct	North	2	Greenland halibut	N 3mm	53
2016	23	Oct	North	2	Greenland halibut	N 3mm	57
2016	23	Oct	North	2	Greenland halibut	N 3mm	59
2016	23	Oct	North	2	Greenland halibut	N 3mm	57
2016	23	Oct	North	2	Greenland halibut	N 3mm	57
2016	23	Oct	North	2	Greenland halibut	N 3mm	59
2016	23	Oct	North	2	Greenland halibut	N 3mm	58
2016	23	Oct	North	2	Greenland halibut	N 3mm	50
2016	23	Oct	North	2	Greenland halibut	N 3mm	57
2016	23	Oct	North	2	Greenland halibut	N 3mm	74
2016	23	Oct	North	2	Greenland halibut	N 3mm	56
2016	23	Oct	North	2	Greenland halibut	N 3mm	59
2016	23	Oct	North	2	Greenland halibut	N 3mm	53
2016	23	Oct	North	2	Greenland halibut	N 3mm	54
2016	23	Oct	North	2	Greenland halibut	N 3mm	54
2016	23	Oct	North	2	Greenland halibut	N 3mm	57
2016	23	Oct	North	2	Greenland halibut	N 3mm	61
2016	23	Oct	North	2	Greenland halibut	N 3mm	62
2016	23	Oct	North	2	Greenland halibut	N 3mm	58
2016	23	Oct	North	2	Greenland halibut	N 3mm	63
2016	23	Oct	North	2	Greenland halibut	N 3mm	56
2016	23	Oct	North	2	Greenland halibut	N 3mm	53
2016	23	Oct	North	2	Greenland halibut	N 3mm	52
2016	23	Oct	North	2	Greenland halibut	N 3mm	54
2016	23	Oct	North	2	Greenland halibut	N 3mm	50
2016	23	Oct	North	2	Greenland halibut	N 3mm	52
2016	23	Oct	North	2	Greenland halibut	N 3mm	52
2016	23	Oct	North	2	Greenland halibut	N 3mm	52
2016	23	Oct	North	2	Greenland halibut	N 3mm	59
2016	23	Oct	North	2	Greenland halibut	N 3mm	56
2016	23	Oct	North	2	Greenland halibut	N 3mm	53
2016	23	Oct	North	2	Greenland halibut	N 3mm	54
2016	26	Oct	North	1	Greenland halibut	N 3mm	58
2016	26	Oct	North	1	Greenland halibut	N 3mm	51
2016	26	Oct	North	1	Greenland halibut	N 3mm	59
2016	26	Oct	North	1	Greenland halibut	N 3mm	57
2016	26	Oct	North	1	Greenland halibut	N 3mm	56
2016	26	Oct	North	1	Greenland halibut	N 3mm	54
2016	26	Oct	North	1	Greenland halibut	N 3mm	73
2016	26	Oct	North	1	Greenland halibut	N 3mm	73
2016	26	Oct	North	1	Greenland halibut	N 3mm	48
2016	26	Oct	North	1	Greenland halibut	N 3mm	74
2016	26	Oct	North	1	Greenland halibut	N 3mm	47
2016	26	Oct	North	1	Greenland halibut	N 3mm	51
2016	26	Oct	North	1	Greenland halibut	N 3mm	73
2016	26	Oct	North	2	Greenland halibut	N 3mm	57
2016	26	Oct	North	2	Greenland halibut	N 3mm	67
2016	26	Oct	North	2	Greenland halibut	N 3mm	56
2016	26	Oct	North	2	Greenland halibut	N 3mm	75
2016	26	Oct	North	2	Greenland halibut	N 3mm	55
2016	26	Oct	North	2	Greenland halibut	N 3mm	64
2016	26	Oct	North	2	Greenland halibut	N 3mm	58
2016	26	Oct	North	2	Greenland halibut	N 3mm	53
2016	26	Oct	North	2	Greenland halibut	N 3mm	58
2016	26	Oct	North	2	Greenland halibut	N 3mm	53
2016	26	Oct	North	2	Greenland halibut	N 3mm	71
2016	26	Oct	North	2	Greenland halibut	N 3mm	52
2016	26	Oct	North	2	Greenland halibut	N 3mm	63
2016	26	Oct	North	2	Greenland halibut	N 3mm	58
2016	26	Oct	North	2	Greenland halibut	N 3mm	57
2016	26	Oct	North	2	Greenland halibut	N 3mm	60
2016	26	Oct	North	2	Greenland halibut	N 3mm	53
2016	26	Oct	North	2	Greenland halibut	N 3mm	58
2016	27	Oct	North	1	Greenland halibut	N 3mm	59
2016	27	Oct	North	1	Greenland halibut	N 3mm	62
2016	27	Oct	North	1	Greenland halibut	N 3mm	60
2016	27	Oct	North	1	Greenland halibut	N 3mm	58
2016	27	Oct	North	1	Greenland halibut	N 3mm	58
2016	27	Oct	North	1	Greenland halibut	N 3mm	59
2016	27	Oct	North	1	Greenland halibut	N 3mm	49
2016	27	Oct	North	1	Greenland halibut	N 3mm	51
2016	27	Oct	North	1	Greenland halibut	N 3mm	51
2016	27	Oct	North	1	Greenland halibut	N 3mm	66
2016	27	Oct	North	1	Greenland halibut	N 3mm	46
2016	27	Oct	North	1	Greenland halibut	N 3mm	50
2016	27	Oct	North	1	Greenland halibut	N 3mm	60
2016	27	Oct	North	1	Greenland halibut	N 3mm	78
2016	27	Oct	North	1	Greenland halibut	N 3mm	50
2016	27	Oct	North	1	Greenland halibut	N 3mm	49
2016	27	Oct	North	1	Greenland halibut	N 3mm	50
2016	27	Oct	North	1	Greenland halibut	N 3mm	58
2016	27	Oct	North	1	Greenland halibut	N 3mm	46
2016	27	Oct	North	1	Greenland halibut	N 3mm	57
2016	27	Oct	North	1	Greenland halibut	N 3mm	54
2016	27	Oct	North	1	Greenland halibut	N 3mm	53
2016	27	Oct	North	1	Greenland halibut	N 3mm	53
2016	27	Oct	North	1	Greenland halibut	N 3mm	55
2016	27	Oct	North	1	Greenland halibut	N 3mm	53
2016	28	Oct	North	1	Greenland halibut	N 3mm	53
2016	28	Oct	North	1	Greenland halibut	N 3mm	60
2016	28	Oct	North	1	Greenland halibut	N 3mm	51
2016	28	Oct	North	1	Greenland halibut	N 3mm	58
2016	28	Oct	North	1	Greenland halibut	N 3mm	50
2016	28	Oct	North	1	Greenland halibut	N 3mm	60
2016	28	Oct	North	1	Greenland halibut	N 3mm	62
2016	28	Oct	North	1	Greenland halibut	N 3mm	53
2016	28	Oct	North	1	Greenland halibut	N 3mm	50
2016	28	Oct	North	1	Greenland halibut	N 3mm	62
2016	28	Oct	North	1	Greenland halibut	N 3mm	56
2016	28	Oct	North	1	Greenland halibut	N 3mm	54
2016	28	Oct	North	1	Greenland halibut	N 3mm	52
2016	28	Oct	North	1	Greenland halibut	N 3mm	54
2016	28	Oct	North	1	Greenland halibut	N 3mm	56
2016	28	Oct	North	1	Greenland halibut	N 3mm	50
2016	28	Oct	North	1	Greenland halibut	N 3mm	62
2016	28	Oct	North	1	Greenland halibut	N 3mm	56
2016	28	Oct	North	1	Greenland halibut	N 3mm	51
2016	28	Oct	North	1	Greenland halibut	N 3mm	48
2016	28	Oct	North	1	Greenland halibut	N 3mm	56
2016	28	Oct	North	1	Greenland halibut	N 3mm	53
2016	28	Oct	North	1	Greenland halibut	N 3mm	67
2016	28	Oct	North	1	Greenland halibut	N 3mm	62
2016	28	Oct	North	1	Greenland halibut	N 3mm	54
2016	28	Oct	North	2	Greenland halibut	N 3mm	56
2016	28	Oct	North	2	Greenland halibut	N 3mm	57
2016	28	Oct	North	2	Greenland halibut	N 3mm	50
2016	28	Oct	North	2	Greenland halibut	N 3mm	60
2016	28	Oct	North	2	Greenland halibut	N 3mm	58
2016	28	Oct	North	2	Greenland halibut	N 3mm	64
2016	28	Oct	North	2	Greenland halibut	N 3mm	61
2016	28	Oct	North	2	Greenland halibut	N 3mm	72
2016	28	Oct	North	2	Greenland halibut	N 3mm	48
2016	28	Oct	North	2	Greenland halibut	N 3mm	65
2016	28	Oct	North	2	Greenland halibut	N 3mm	59
2016	28	Oct	North	2	Greenland halibut	N 3mm	53
2016	28	Oct	North	2	Greenland halibut	N 3mm	57
2016	28	Oct	North	2	Greenland halibut	N 3mm	56
2016	28	Oct	North	2	Greenland halibut	N 3mm	64
2016	28	Oct	North	2	Greenland halibut	N 3mm	55
2016	28	Oct	North	2	Greenland halibut	N 3mm	64
2016	28	Oct	North	2	Greenland halibut	N 3mm	60
2016	28	Oct	North	2	Greenland halibut	N 3mm	66
2016	28	Oct	North	2	Greenland halibut	N 3mm	59
2016	28	Oct	North	2	Greenland halibut	N 3mm	53
2016	28	Oct	North	2	Greenland halibut	N 3mm	52
2016	28	Oct	North	2	Greenland halibut	N 3mm	58
2016	28	Oct	North	2	Greenland halibut	N 3mm	54
2016	28	Oct	North	2	Greenland halibut	N 3mm	101
2016	28	Oct	North	2	Greenland halibut	N 3mm	63
2016	28	Oct	North	2	Greenland halibut	N 3mm	56
2016	28	Oct	North	2	Greenland halibut	N 3mm	62
2016	28	Oct	North	2	Greenland halibut	N 3mm	55
2016	28	Oct	North	2	Greenland halibut	N 3mm	67
2016	28	Oct	North	2	Greenland halibut	N 3mm	54
2016	28	Oct	North	2	Greenland halibut	N 3mm	63
2016	28	Oct	North	2	Greenland halibut	N 3mm	57
2016	28	Oct	North	2	Greenland halibut	N 3mm	56
2016	28	Oct	North	2	Greenland halibut	N 3mm	54
2016	28	Oct	North	2	Greenland halibut	N 3mm	50
2016	28	Oct	North	2	Greenland halibut	N 3mm	55
2016	28	Oct	North	2	Greenland halibut	N 3mm	58
2016	28	Oct	North	2	Greenland halibut	N 3mm	63
2016	28	Oct	North	2	Greenland halibut	N 3mm	52
2016	28	Oct	North	2	Greenland halibut	N 3mm	61
2016	28	Oct	North	2	Greenland halibut	N 3mm	64
2016	28	Oct	North	2	Greenland halibut	N 3mm	49
2016	28	Oct	North	2	Greenland halibut	N 3mm	59
2016	28	Oct	North	2	Greenland halibut	N 3mm	53
2016	28	Oct	North	2	Greenland halibut	N 3mm	66
2016	28	Oct	North	2	Greenland halibut	N 3mm	56
2016	28	Oct	North	2	Greenland halibut	N 3mm	58
2016	28	Oct	North	2	Greenland halibut	N 3mm	57
2016	28	Oct	North	2	Greenland halibut	N 3mm	53
2016	28	Oct	North	2	Greenland halibut	N 3mm	57
2016	28	Oct	North	2	Greenland halibut	N 3mm	59
2016	28	Oct	North	2	Greenland halibut	N 3mm	50
2016	28	Oct	North	2	Greenland halibut	N 3mm	50
2016	28	Oct	North	2	Greenland halibut	N 3mm	54
2016	28	Oct	North	2	Greenland halibut	N 3mm	58
2016	28	Oct	North	2	Greenland halibut	N 3mm	54
2016	28	Oct	North	2	Greenland halibut	N 3mm	61
2016	28	Oct	North	2	Greenland halibut	N 3mm	68
2016	28	Oct	North	2	Greenland halibut	N 3mm	52
2016	28	Oct	North	2	Greenland halibut	N 3mm	51
2016	28	Oct	North	2	Greenland halibut	N 3mm	64
2016	28	Oct	North	2	Greenland halibut	N 3mm	65
2016	28	Oct	North	2	Greenland halibut	N 3mm	48
2016	28	Oct	North	2	Greenland halibut	N 3mm	56
2016	28	Oct	North	2	Greenland halibut	N 3mm	61
2016	28	Oct	North	2	Greenland halibut	N 3mm	59
2016	28	Oct	North	2	Greenland halibut	N 3mm	51
2016	29	Oct	North	1	Greenland halibut	N 3mm	71
2016	29	Oct	North	1	Greenland halibut	N 3mm	48
2016	29	Oct	North	1	Greenland halibut	N 3mm	55
2016	29	Oct	North	1	Greenland halibut	N 3mm	47
2016	29	Oct	North	1	Greenland halibut	N 3mm	57
2016	29	Oct	North	1	Greenland halibut	N 3mm	50
2016	29	Oct	North	1	Greenland halibut	N 3mm	63
2016	29	Oct	North	1	Greenland halibut	N 3mm	58
2016	29	Oct	North	1	Greenland halibut	N 3mm	54
2016	29	Oct	North	1	Greenland halibut	N 3mm	56
2016	29	Oct	North	1	Greenland halibut	N 3mm	54
2016	29	Oct	North	1	Greenland halibut	N 3mm	58
2016	29	Oct	North	1	Greenland halibut	N 3mm	56
2016	29	Oct	North	1	Greenland halibut	N 3mm	51
2016	29	Oct	North	1	Greenland halibut	N 3mm	58
2016	29	Oct	North	1	Greenland halibut	N 3mm	60
2016	29	Oct	North	1	Greenland halibut	N 3mm	56
2016	29	Oct	North	1	Greenland halibut	N 3mm	56
2016	29	Oct	North	1	Greenland halibut	N 3mm	75
2016	29	Oct	North	1	Greenland halibut	N 3mm	60
2016	29	Oct	North	1	Greenland halibut	N 3mm	58
2016	29	Oct	North	1	Greenland halibut	N 3mm	60
2016	29	Oct	North	1	Greenland halibut	N 3mm	54
2016	29	Oct	North	1	Greenland halibut	N 3mm	63
2016	29	Oct	North	1	Greenland halibut	N 3mm	69
2016	29	Oct	North	2	Greenland halibut	N 3mm	59
2016	29	Oct	North	2	Greenland halibut	N 3mm	60
2016	29	Oct	North	2	Greenland halibut	N 3mm	49
2016	29	Oct	North	2	Greenland halibut	N 3mm	51
2016	29	Oct	North	2	Greenland halibut	N 3mm	51
2016	29	Oct	North	2	Greenland halibut	N 3mm	56
2016	29	Oct	North	2	Greenland halibut	N 3mm	52
2016	29	Oct	North	2	Greenland halibut	N 3mm	52
2016	29	Oct	North	2	Greenland halibut	N 3mm	49
2016	29	Oct	North	2	Greenland halibut	N 3mm	52
2016	29	Oct	North	2	Greenland halibut	N 3mm	54
2016	29	Oct	North	2	Greenland halibut	N 3mm	61
2016	29	Oct	North	2	Greenland halibut	N 3mm	56
2016	29	Oct	North	2	Greenland halibut	N 3mm	45
2016	29	Oct	North	2	Greenland halibut	N 3mm	55
2016	29	Oct	North	2	Greenland halibut	N 3mm	51
2016	29	Oct	North	2	Greenland halibut	N 3mm	46
2016	29	Oct	North	2	Greenland halibut	N 3mm	55
2016	29	Oct	North	2	Greenland halibut	N 3mm	53
2016	29	Oct	North	2	Greenland halibut	N 3mm	58
2016	29	Oct	North	2	Greenland halibut	N 3mm	52
2016	29	Oct	North	2	Greenland halibut	N 3mm	53
2016	29	Oct	North	2	Greenland halibut	N 3mm	61
2016	29	Oct	North	2	Greenland halibut	N 3mm	49
2016	29	Oct	North	2	Greenland halibut	N 3mm	50
2016	21	Oct	South	1	Greenland halibut	N 50mm	63
2016	21	Oct	South	1	Greenland halibut	N 50mm	61
2016	21	Oct	South	1	Greenland halibut	N 50mm	64
2016	21	Oct	South	1	Greenland halibut	N 50mm	60
2016	21	Oct	South	1	Greenland halibut	N 50mm	65
2016	21	Oct	South	1	Greenland halibut	N 50mm	50
2016	21	Oct	South	1	Greenland halibut	N 50mm	47
2016	21	Oct	South	1	Greenland halibut	N 50mm	62
2016	21	Oct	South	1	Greenland halibut	N 50mm	57
2016	21	Oct	South	1	Greenland halibut	N 50mm	50
2016	21	Oct	South	1	Greenland halibut	N 50mm	53
2016	21	Oct	South	1	Greenland halibut	N 50mm	56
2016	21	Oct	South	1	Greenland halibut	N 50mm	57
2016	21	Oct	South	1	Greenland halibut	N 50mm	57
2016	21	Oct	South	1	Greenland halibut	N 50mm	61
2016	20	Oct	South	1	Greenland halibut	N 50mm	57
2016	20	Oct	South	1	Greenland halibut	N 50mm	52
2016	20	Oct	South	1	Greenland halibut	N 50mm	76
2016	20	Oct	South	1	Greenland halibut	N 50mm	60
2016	20	Oct	South	1	Greenland halibut	N 50mm	62
2016	20	Oct	South	1	Greenland halibut	N 50mm	53
2016	20	Oct	South	1	Greenland halibut	N 50mm	59
2016	20	Oct	South	1	Greenland halibut	N 50mm	60
2016	20	Oct	South	1	Greenland halibut	N 50mm	54
2016	20	Oct	South	1	Greenland halibut	N 50mm	53
2016	20	Oct	South	1	Greenland halibut	N 50mm	45
2016	20	Oct	South	1	Greenland halibut	N 50mm	56
2016	20	Oct	South	1	Greenland halibut	N 50mm	56
2016	20	Oct	South	1	Greenland halibut	N 50mm	57
2016	20	Oct	South	1	Greenland halibut	N 50mm	57
2016	20	Oct	South	1	Greenland halibut	N 50mm	67
2016	20	Oct	South	1	Greenland halibut	N 50mm	52
2016	20	Oct	South	1	Greenland halibut	N 50mm	50
2016	20	Oct	South	1	Greenland halibut	N 50mm	54
2016	20	Oct	South	1	Greenland halibut	N 50mm	58
2016	20	Oct	South	1	Greenland halibut	N 50mm	53
2016	20	Oct	South	1	Greenland halibut	N 50mm	48
2016	20	Oct	South	1	Greenland halibut	N 50mm	58
2016	20	Oct	South	1	Greenland halibut	N 50mm	52
2016	20	Oct	South	2	Greenland halibut	N 50mm	45
2016	20	Oct	South	2	Greenland halibut	N 50mm	52
2016	20	Oct	South	2	Greenland halibut	N 50mm	52
2016	20	Oct	South	2	Greenland halibut	N 50mm	59
2016	20	Oct	South	2	Greenland halibut	N 50mm	69
2016	20	Oct	South	2	Greenland halibut	N 50mm	60
2016	20	Oct	South	2	Greenland halibut	N 50mm	68
2016	20	Oct	South	2	Greenland halibut	N 50mm	81
2016	20	Oct	South	2	Greenland halibut	N 50mm	64
2016	20	Oct	South	2	Greenland halibut	N 50mm	63
2016	20	Oct	South	2	Greenland halibut	N 50mm	54
2016	20	Oct	South	2	Greenland halibut	N 50mm	84
2016	20	Oct	South	2	Greenland halibut	N 50mm	65
2016	20	Oct	South	2	Greenland halibut	N 50mm	53
2016	20	Oct	South	2	Greenland halibut	N 50mm	50
2016	20	Oct	South	2	Greenland halibut	N 50mm	73
2016	20	Oct	South	2	Greenland halibut	N 50mm	59
2016	23	Oct	South	1	Greenland halibut	N 50mm	52
2016	23	Oct	South	1	Greenland halibut	N 50mm	49
2016	23	Oct	South	1	Greenland halibut	N 50mm	51
2016	23	Oct	South	1	Greenland halibut	N 50mm	71
2016	23	Oct	South	1	Greenland halibut	N 50mm	52
2016	23	Oct	South	1	Greenland halibut	N 50mm	53
2016	23	Oct	South	1	Greenland halibut	N 50mm	52
2016	23	Oct	South	1	Greenland halibut	N 50mm	51
2016	23	Oct	South	1	Greenland halibut	N 50mm	49
2016	23	Oct	South	1	Greenland halibut	N 50mm	62
2016	23	Oct	South	1	Greenland halibut	N 50mm	49
2016	23	Oct	South	1	Greenland halibut	N 50mm	69
2016	23	Oct	South	1	Greenland halibut	N 50mm	75
2016	23	Oct	South	1	Greenland halibut	N 50mm	54
2016	23	Oct	South	1	Greenland halibut	N 50mm	55
2016	23	Oct	South	1	Greenland halibut	N 50mm	52
2016	23	Oct	South	1	Greenland halibut	N 50mm	54
2016	23	Oct	South	1	Greenland halibut	N 50mm	62
2016	23	Oct	South	1	Greenland halibut	N 50mm	59
2016	23	Oct	South	1	Greenland halibut	N 50mm	50
2016	23	Oct	South	1	Greenland halibut	N 50mm	49
2016	23	Oct	South	1	Greenland halibut	N 50mm	57
2016	23	Oct	South	1	Greenland halibut	N 50mm	55
2016	23	Oct	South	1	Greenland halibut	N 50mm	51
2016	23	Oct	South	1	Greenland halibut	N 50mm	54
2016	23	Oct	South	1	Greenland halibut	N 50mm	53
2016	23	Oct	South	1	Greenland halibut	N 50mm	60
2016	23	Oct	South	1	Greenland halibut	N 50mm	64
2016	23	Oct	South	1	Greenland halibut	N 50mm	52
2016	23	Oct	South	1	Greenland halibut	N 50mm	55
2016	23	Oct	South	1	Greenland halibut	N 50mm	56
2016	23	Oct	South	1	Greenland halibut	N 50mm	54
2016	23	Oct	South	1	Greenland halibut	N 50mm	47
2016	23	Oct	South	1	Greenland halibut	N 50mm	60
2016	23	Oct	South	1	Greenland halibut	N 50mm	64
2016	23	Oct	South	1	Greenland halibut	N 50mm	54
2016	23	Oct	South	1	Greenland halibut	N 50mm	75
2016	23	Oct	South	1	Greenland halibut	N 50mm	60
2016	23	Oct	South	1	Greenland halibut	N 50mm	57
2016	23	Oct	North	2	Greenland halibut	N 50mm	58
2016	23	Oct	North	2	Greenland halibut	N 50mm	57
2016	23	Oct	North	2	Greenland halibut	N 50mm	50
2016	23	Oct	North	2	Greenland halibut	N 50mm	55
2016	23	Oct	North	2	Greenland halibut	N 50mm	57
2016	23	Oct	North	2	Greenland halibut	N 50mm	56
2016	23	Oct	North	2	Greenland halibut	N 50mm	54
2016	23	Oct	North	2	Greenland halibut	N 50mm	60
2016	23	Oct	North	2	Greenland halibut	N 50mm	55
2016	23	Oct	North	2	Greenland halibut	N 50mm	66
2016	23	Oct	North	2	Greenland halibut	N 50mm	53
2016	23	Oct	North	2	Greenland halibut	N 50mm	42
2016	23	Oct	North	2	Greenland halibut	N 50mm	54
2016	23	Oct	North	2	Greenland halibut	N 50mm	61
2016	23	Oct	North	2	Greenland halibut	N 50mm	64
2016	23	Oct	North	2	Greenland halibut	N 50mm	60
2016	23	Oct	North	2	Greenland halibut	N 50mm	64
2016	23	Oct	North	2	Greenland halibut	N 50mm	60
2016	23	Oct	North	2	Greenland halibut	N 50mm	54
2016	23	Oct	North	2	Greenland halibut	N 50mm	59
2016	23	Oct	North	2	Greenland halibut	N 50mm	45
2016	23	Oct	North	2	Greenland halibut	N 50mm	51
2016	23	Oct	North	2	Greenland halibut	N 50mm	50
2016	23	Oct	North	2	Greenland halibut	N 50mm	54
2016	23	Oct	North	2	Greenland halibut	N 50mm	49
2016	23	Oct	North	2	Greenland halibut	N 50mm	60
2016	23	Oct	North	2	Greenland halibut	N 50mm	66
2016	23	Oct	North	2	Greenland halibut	N 50mm	51
2016	26	Oct	North	1	Greenland halibut	N 50mm	59
2016	26	Oct	North	1	Greenland halibut	N 50mm	56
2016	26	Oct	North	1	Greenland halibut	N 50mm	57
2016	26	Oct	North	1	Greenland halibut	N 50mm	58
2016	26	Oct	North	1	Greenland halibut	N 50mm	54
2016	26	Oct	North	1	Greenland halibut	N 50mm	67
2016	26	Oct	North	1	Greenland halibut	N 50mm	51
2016	26	Oct	North	1	Greenland halibut	N 50mm	62
2016	26	Oct	North	1	Greenland halibut	N 50mm	62
2016	26	Oct	North	1	Greenland halibut	N 50mm	56
2016	26	Oct	North	1	Greenland halibut	N 50mm	54
2016	26	Oct	North	1	Greenland halibut	N 50mm	55
2016	26	Oct	North	1	Greenland halibut	N 50mm	56
2016	26	Oct	North	1	Greenland halibut	N 50mm	51
2016	26	Oct	North	1	Greenland halibut	N 50mm	51
2016	26	Oct	North	1	Greenland halibut	N 50mm	65
2016	26	Oct	North	1	Greenland halibut	N 50mm	62
2016	26	Oct	North	1	Greenland halibut	N 50mm	62
2016	26	Oct	North	1	Greenland halibut	N 50mm	54
2016	26	Oct	North	1	Greenland halibut	N 50mm	57
2016	26	Oct	North	1	Greenland halibut	N 50mm	54
2016	26	Oct	North	1	Greenland halibut	N 50mm	60
2016	26	Oct	North	1	Greenland halibut	N 50mm	64
2016	26	Oct	North	1	Greenland halibut	N 50mm	56
2016	26	Oct	North	1	Greenland halibut	N 50mm	55
2016	26	Oct	North	1	Greenland halibut	N 50mm	53
2016	26	Oct	North	1	Greenland halibut	N 50mm	55
2016	26	Oct	North	1	Greenland halibut	N 50mm	51
2016	26	Oct	North	1	Greenland halibut	N 50mm	62
2016	26	Oct	North	1	Greenland halibut	N 50mm	77
2016	26	Oct	North	1	Greenland halibut	N 50mm	61
2016	26	Oct	North	1	Greenland halibut	N 50mm	57
2016	26	Oct	North	1	Greenland halibut	N 50mm	50
2016	26	Oct	North	2	Greenland halibut	N 50mm	56
2016	26	Oct	North	2	Greenland halibut	N 50mm	58
2016	26	Oct	North	2	Greenland halibut	N 50mm	46
2016	26	Oct	North	2	Greenland halibut	N 50mm	59
2016	26	Oct	North	2	Greenland halibut	N 50mm	56
2016	26	Oct	North	2	Greenland halibut	N 50mm	77
2016	26	Oct	North	2	Greenland halibut	N 50mm	57
2016	26	Oct	North	2	Greenland halibut	N 50mm	59
2016	26	Oct	North	2	Greenland halibut	N 50mm	52
2016	26	Oct	North	2	Greenland halibut	N 50mm	71
2016	26	Oct	North	2	Greenland halibut	N 50mm	51
2016	26	Oct	North	2	Greenland halibut	N 50mm	60
2016	26	Oct	North	2	Greenland halibut	N 50mm	55
2016	26	Oct	North	2	Greenland halibut	N 50mm	62
2016	26	Oct	North	2	Greenland halibut	N 50mm	59
2016	26	Oct	North	2	Greenland halibut	N 50mm	55
2016	26	Oct	North	2	Greenland halibut	N 50mm	56
2016	26	Oct	North	2	Greenland halibut	N 50mm	54
2016	26	Oct	North	2	Greenland halibut	N 50mm	50
2016	26	Oct	North	2	Greenland halibut	N 50mm	59
2016	26	Oct	North	2	Greenland halibut	N 50mm	63
2016	26	Oct	North	2	Greenland halibut	N 50mm	75
2016	26	Oct	North	2	Greenland halibut	N 50mm	51
2016	26	Oct	North	2	Greenland halibut	N 50mm	62
2016	26	Oct	North	2	Greenland halibut	N 50mm	53
2016	26	Oct	North	2	Greenland halibut	N 50mm	58
2016	26	Oct	North	2	Greenland halibut	N 50mm	56
2016	27	Oct	North	1	Greenland halibut	N 50mm	67
2016	27	Oct	North	1	Greenland halibut	N 50mm	63
2016	27	Oct	North	1	Greenland halibut	N 50mm	53
2016	27	Oct	North	1	Greenland halibut	N 50mm	61
2016	27	Oct	North	1	Greenland halibut	N 50mm	54
2016	27	Oct	North	1	Greenland halibut	N 50mm	57
2016	27	Oct	North	1	Greenland halibut	N 50mm	52
2016	27	Oct	North	1	Greenland halibut	N 50mm	58
2016	27	Oct	North	1	Greenland halibut	N 50mm	52
2016	27	Oct	North	1	Greenland halibut	N 50mm	56
2016	27	Oct	North	1	Greenland halibut	N 50mm	65
2016	27	Oct	North	1	Greenland halibut	N 50mm	70
2016	27	Oct	North	1	Greenland halibut	N 50mm	58
2016	27	Oct	North	1	Greenland halibut	N 50mm	60
2016	27	Oct	North	1	Greenland halibut	N 50mm	52
2016	27	Oct	North	1	Greenland halibut	N 50mm	45
2016	27	Oct	North	1	Greenland halibut	N 50mm	63
2016	27	Oct	North	1	Greenland halibut	N 50mm	56
2016	27	Oct	North	1	Greenland halibut	N 50mm	57
2016	27	Oct	North	1	Greenland halibut	N 50mm	55
2016	27	Oct	North	1	Greenland halibut	N 50mm	58
2016	27	Oct	North	1	Greenland halibut	N 50mm	54
2016	27	Oct	North	1	Greenland halibut	N 50mm	60
2016	27	Oct	North	1	Greenland halibut	N 50mm	53
2016	27	Oct	North	1	Greenland halibut	N 50mm	52
2016	27	Oct	North	1	Greenland halibut	N 50mm	57
2016	27	Oct	North	1	Greenland halibut	N 50mm	54
2016	27	Oct	North	1	Greenland halibut	N 50mm	63
2016	27	Oct	North	1	Greenland halibut	N 50mm	54
2016	27	Oct	North	1	Greenland halibut	N 50mm	50
2016	27	Oct	North	1	Greenland halibut	N 50mm	58
2016	27	Oct	North	1	Greenland halibut	N 50mm	56
2016	27	Oct	North	1	Greenland halibut	N 50mm	55
2016	27	Oct	North	1	Greenland halibut	N 50mm	56
2016	27	Oct	North	1	Greenland halibut	N 50mm	55
2016	27	Oct	North	1	Greenland halibut	N 50mm	61
2016	27	Oct	North	1	Greenland halibut	N 50mm	55
2016	27	Oct	North	1	Greenland halibut	N 50mm	61
2016	27	Oct	North	1	Greenland halibut	N 50mm	58
2016	27	Oct	North	1	Greenland halibut	N 50mm	60
2016	27	Oct	North	1	Greenland halibut	N 50mm	47
2016	27	Oct	North	1	Greenland halibut	N 50mm	46
2016	27	Oct	North	1	Greenland halibut	N 50mm	49
2016	27	Oct	North	1	Greenland halibut	N 50mm	57
2016	27	Oct	North	1	Greenland halibut	N 50mm	57
2016	27	Oct	North	1	Greenland halibut	N 50mm	50
2016	27	Oct	North	1	Greenland halibut	N 50mm	62
2016	27	Oct	North	1	Greenland halibut	N 50mm	55
2016	27	Oct	North	1	Greenland halibut	N 50mm	57
2016	28	Oct	North	1	Greenland halibut	N 50mm	56
2016	28	Oct	North	1	Greenland halibut	N 50mm	71
2016	28	Oct	North	1	Greenland halibut	N 50mm	50
2016	28	Oct	North	1	Greenland halibut	N 50mm	60
2016	28	Oct	North	1	Greenland halibut	N 50mm	55
2016	28	Oct	North	1	Greenland halibut	N 50mm	52
2016	28	Oct	North	1	Greenland halibut	N 50mm	53
2016	28	Oct	North	1	Greenland halibut	N 50mm	48
2016	28	Oct	North	1	Greenland halibut	N 50mm	56
2016	28	Oct	North	1	Greenland halibut	N 50mm	58
2016	28	Oct	North	1	Greenland halibut	N 50mm	47
2016	28	Oct	North	1	Greenland halibut	N 50mm	56
2016	28	Oct	North	1	Greenland halibut	N 50mm	56
2016	28	Oct	North	1	Greenland halibut	N 50mm	52
2016	28	Oct	North	1	Greenland halibut	N 50mm	61
2016	28	Oct	North	1	Greenland halibut	N 50mm	56
2016	28	Oct	North	1	Greenland halibut	N 50mm	53
2016	28	Oct	North	1	Greenland halibut	N 50mm	58
2016	28	Oct	North	1	Greenland halibut	N 50mm	64
2016	28	Oct	North	1	Greenland halibut	N 50mm	61
2016	28	Oct	North	1	Greenland halibut	N 50mm	51
2016	28	Oct	North	1	Greenland halibut	N 50mm	48
2016	28	Oct	North	1	Greenland halibut	N 50mm	59
2016	28	Oct	North	1	Greenland halibut	N 50mm	60
2016	28	Oct	North	1	Greenland halibut	N 50mm	62
2016	28	Oct	North	2	Greenland halibut	N 50mm	58
2016	28	Oct	North	2	Greenland halibut	N 50mm	54
2016	28	Oct	North	2	Greenland halibut	N 50mm	59
2016	28	Oct	North	2	Greenland halibut	N 50mm	46
2016	28	Oct	North	2	Greenland halibut	N 50mm	54
2016	28	Oct	North	2	Greenland halibut	N 50mm	61
2016	28	Oct	North	2	Greenland halibut	N 50mm	51
2016	28	Oct	North	2	Greenland halibut	N 50mm	53
2016	28	Oct	North	2	Greenland halibut	N 50mm	52
2016	28	Oct	North	2	Greenland halibut	N 50mm	48
2016	28	Oct	North	2	Greenland halibut	N 50mm	70
2016	28	Oct	North	2	Greenland halibut	N 50mm	73
2016	28	Oct	North	2	Greenland halibut	N 50mm	55
2016	28	Oct	North	2	Greenland halibut	N 50mm	59
2016	28	Oct	North	2	Greenland halibut	N 50mm	52
2016	28	Oct	North	2	Greenland halibut	N 50mm	59
2016	28	Oct	North	2	Greenland halibut	N 50mm	58
2016	28	Oct	North	2	Greenland halibut	N 50mm	53
2016	28	Oct	North	2	Greenland halibut	N 50mm	56
2016	28	Oct	North	2	Greenland halibut	N 50mm	58
2016	28	Oct	North	2	Greenland halibut	N 50mm	52
2016	28	Oct	North	2	Greenland halibut	N 50mm	57
2016	28	Oct	North	2	Greenland halibut	N 50mm	57
2016	28	Oct	North	2	Greenland halibut	N 50mm	59
2016	28	Oct	North	2	Greenland halibut	N 50mm	54
2016	28	Oct	North	2	Greenland halibut	N 50mm	52
2016	28	Oct	North	2	Greenland halibut	N 50mm	63
2016	28	Oct	North	2	Greenland halibut	N 50mm	55
2016	28	Oct	North	2	Greenland halibut	N 50mm	62
2016	28	Oct	North	2	Greenland halibut	N 50mm	54
2016	28	Oct	North	2	Greenland halibut	N 50mm	55
2016	28	Oct	North	2	Greenland halibut	N 50mm	56
2016	28	Oct	North	2	Greenland halibut	N 50mm	53
2016	28	Oct	North	2	Greenland halibut	N 50mm	53
2016	28	Oct	North	2	Greenland halibut	N 50mm	47
2016	28	Oct	North	2	Greenland halibut	N 50mm	54
2016	28	Oct	North	2	Greenland halibut	N 50mm	56
2016	28	Oct	North	2	Greenland halibut	N 50mm	56
2016	28	Oct	North	2	Greenland halibut	N 50mm	51
2016	28	Oct	North	2	Greenland halibut	N 50mm	54
2016	28	Oct	North	2	Greenland halibut	N 50mm	50
2016	28	Oct	North	2	Greenland halibut	N 50mm	54
2016	28	Oct	North	2	Greenland halibut	N 50mm	51
2016	28	Oct	North	2	Greenland halibut	N 50mm	56
2016	28	Oct	North	2	Greenland halibut	N 50mm	53
2016	28	Oct	North	2	Greenland halibut	N 50mm	60
2016	28	Oct	North	2	Greenland halibut	N 50mm	51
2016	28	Oct	North	2	Greenland halibut	N 50mm	53
2016	28	Oct	North	2	Greenland halibut	N 50mm	49
2016	28	Oct	North	2	Greenland halibut	N 50mm	59
2016	28	Oct	North	2	Greenland halibut	N 50mm	58
2016	28	Oct	North	2	Greenland halibut	N 50mm	56
2016	28	Oct	North	2	Greenland halibut	N 50mm	55
2016	28	Oct	North	2	Greenland halibut	N 50mm	57
2016	28	Oct	North	2	Greenland halibut	N 50mm	55
2016	28	Oct	North	2	Greenland halibut	N 50mm	51
2016	28	Oct	North	2	Greenland halibut	N 50mm	58
2016	28	Oct	North	2	Greenland halibut	N 50mm	56
2016	28	Oct	North	2	Greenland halibut	N 50mm	61
2016	28	Oct	North	2	Greenland halibut	N 50mm	53
2016	28	Oct	North	2	Greenland halibut	N 50mm	49
2016	28	Oct	North	2	Greenland halibut	N 50mm	65
2016	28	Oct	North	2	Greenland halibut	N 50mm	51
2016	28	Oct	North	2	Greenland halibut	N 50mm	61
2016	28	Oct	North	2	Greenland halibut	N 50mm	51
2016	29	Oct	North	1	Greenland halibut	N 50mm	57
2016	29	Oct	North	1	Greenland halibut	N 50mm	55
2016	29	Oct	North	1	Greenland halibut	N 50mm	51
2016	29	Oct	North	1	Greenland halibut	N 50mm	55
2016	29	Oct	North	1	Greenland halibut	N 50mm	52
2016	29	Oct	North	1	Greenland halibut	N 50mm	56
2016	29	Oct	North	1	Greenland halibut	N 50mm	54
2016	29	Oct	North	1	Greenland halibut	N 50mm	58
2016	29	Oct	North	1	Greenland halibut	N 50mm	61
2016	29	Oct	North	1	Greenland halibut	N 50mm	59
2016	29	Oct	North	1	Greenland halibut	N 50mm	55
2016	29	Oct	North	1	Greenland halibut	N 50mm	52
2016	29	Oct	North	1	Greenland halibut	N 50mm	61
2016	29	Oct	North	1	Greenland halibut	N 50mm	60
2016	29	Oct	North	1	Greenland halibut	N 50mm	54
2016	29	Oct	North	1	Greenland halibut	N 50mm	64
2016	29	Oct	North	1	Greenland halibut	N 50mm	69
2016	29	Oct	North	1	Greenland halibut	N 50mm	58
2016	29	Oct	North	1	Greenland halibut	N 50mm	63
2016	29	Oct	North	1	Greenland halibut	N 50mm	71
2016	29	Oct	North	1	Greenland halibut	N 50mm	49
2016	29	Oct	North	1	Greenland halibut	N 50mm	60
2016	29	Oct	North	1	Greenland halibut	N 50mm	58
2016	29	Oct	North	1	Greenland halibut	N 50mm	54
2016	29	Oct	North	1	Greenland halibut	N 50mm	82
2016	29	Oct	North	1	Greenland halibut	N 50mm	51
2016	29	Oct	North	1	Greenland halibut	N 50mm	59
2016	29	Oct	North	1	Greenland halibut	N 50mm	50
2016	29	Oct	North	1	Greenland halibut	N 50mm	58
2016	29	Oct	North	2	Greenland halibut	N 50mm	53
2016	29	Oct	North	2	Greenland halibut	N 50mm	52
2016	29	Oct	North	2	Greenland halibut	N 50mm	63
2016	29	Oct	North	2	Greenland halibut	N 50mm	48
2016	29	Oct	North	2	Greenland halibut	N 50mm	42
2016	29	Oct	North	2	Greenland halibut	N 50mm	74
2016	29	Oct	North	2	Greenland halibut	N 50mm	54
2016	29	Oct	North	2	Greenland halibut	N 50mm	46
2016	29	Oct	North	2	Greenland halibut	N 50mm	58
2016	29	Oct	North	2	Greenland halibut	N 50mm	58
2016	29	Oct	North	2	Greenland halibut	N 50mm	53
2016	29	Oct	North	2	Greenland halibut	N 50mm	52
2016	29	Oct	North	2	Greenland halibut	N 50mm	53
2016	29	Oct	North	2	Greenland halibut	N 50mm	55
2016	29	Oct	North	2	Greenland halibut	N 50mm	56
2016	29	Oct	North	2	Greenland halibut	N 50mm	56
2016	29	Oct	North	2	Greenland halibut	N 50mm	52
2016	29	Oct	North	2	Greenland halibut	N 50mm	59
2016	29	Oct	North	2	Greenland halibut	N 50mm	47
2016	29	Oct	North	2	Greenland halibut	N 50mm	62
2016	29	Oct	North	2	Greenland halibut	N 50mm	57
2016	29	Oct	North	2	Greenland halibut	N 50mm	51
2016	29	Oct	North	2	Greenland halibut	N 50mm	58
2016	29	Oct	North	2	Greenland halibut	N 50mm	57
2016	29	Oct	North	2	Greenland halibut	N 50mm	57
2016	29	Oct	North	2	Greenland halibut	N 50mm	54
2016	29	Oct	North	2	Greenland halibut	N 50mm	52
2016	29	Oct	North	2	Greenland halibut	N 50mm	47
2016	29	Oct	North	2	Greenland halibut	N 50mm	58
2016	29	Oct	North	2	Greenland halibut	N 50mm	56
2016	29	Oct	North	2	Greenland halibut	N 50mm	53
2016	21	Oct	South	1	Greenland halibut	N 19mm	56
2016	21	Oct	South	1	Greenland halibut	N 19mm	56
2016	21	Oct	South	1	Greenland halibut	N 19mm	54
2016	21	Oct	South	1	Greenland halibut	N 19mm	58
2016	21	Oct	South	1	Greenland halibut	N 19mm	48
2016	21	Oct	South	1	Greenland halibut	N 19mm	68
2016	21	Oct	South	1	Greenland halibut	N 19mm	53
2016	21	Oct	South	1	Greenland halibut	N 19mm	58
2016	21	Oct	South	1	Greenland halibut	N 19mm	95
2016	21	Oct	South	1	Greenland halibut	N 19mm	69
2016	21	Oct	South	1	Greenland halibut	N 19mm	54
2016	21	Oct	South	1	Greenland halibut	N 19mm	58
2016	21	Oct	South	1	Greenland halibut	N 19mm	51
2016	21	Oct	South	1	Greenland halibut	N 19mm	50
2016	21	Oct	South	1	Greenland halibut	N 19mm	56
2016	21	Oct	South	1	Greenland halibut	N 19mm	71
2016	21	Oct	South	1	Greenland halibut	N 19mm	58
2016	21	Oct	South	1	Greenland halibut	N 19mm	62
2016	21	Oct	South	1	Greenland halibut	N 19mm	69
2016	21	Oct	South	1	Greenland halibut	N 19mm	64
2016	21	Oct	South	1	Greenland halibut	N 19mm	54
2016	21	Oct	South	1	Greenland halibut	N 19mm	60
2016	21	Oct	South	1	Greenland halibut	N 19mm	53
2016	21	Oct	South	1	Greenland halibut	N 19mm	46
2016	21	Oct	South	1	Greenland halibut	N 19mm	50
2016	21	Oct	South	1	Greenland halibut	N 19mm	53
2016	21	Oct	South	1	Greenland halibut	N 19mm	53
2016	20	Oct	South	1	Greenland halibut	N 19mm	62
2016	20	Oct	South	1	Greenland halibut	N 19mm	57
2016	20	Oct	South	1	Greenland halibut	N 19mm	56
2016	20	Oct	South	1	Greenland halibut	N 19mm	59
2016	20	Oct	South	1	Greenland halibut	N 19mm	49
2016	20	Oct	South	1	Greenland halibut	N 19mm	55
2016	20	Oct	South	1	Greenland halibut	N 19mm	52
2016	20	Oct	South	1	Greenland halibut	N 19mm	52
2016	20	Oct	South	1	Greenland halibut	N 19mm	64
2016	20	Oct	South	1	Greenland halibut	N 19mm	62
2016	20	Oct	South	1	Greenland halibut	N 19mm	72
2016	20	Oct	South	1	Greenland halibut	N 19mm	57
2016	20	Oct	South	1	Greenland halibut	N 19mm	53
2016	20	Oct	South	1	Greenland halibut	N 19mm	61
2016	20	Oct	South	1	Greenland halibut	N 19mm	50
2016	20	Oct	South	1	Greenland halibut	N 19mm	54
2016	20	Oct	South	1	Greenland halibut	N 19mm	51
2016	20	Oct	South	1	Greenland halibut	N 19mm	49
2016	20	Oct	South	1	Greenland halibut	N 19mm	67
2016	20	Oct	South	1	Greenland halibut	N 19mm	71
2016	20	Oct	South	1	Greenland halibut	N 19mm	48
2016	20	Oct	South	1	Greenland halibut	N 19mm	66
2016	20	Oct	South	1	Greenland halibut	N 19mm	73
2016	20	Oct	South	1	Greenland halibut	N 19mm	53
2016	20	Oct	South	1	Greenland halibut	N 19mm	59
2016	20	Oct	South	1	Greenland halibut	N 19mm	48
2016	20	Oct	South	1	Greenland halibut	N 19mm	53
2016	20	Oct	South	1	Greenland halibut	N 19mm	68
2016	20	Oct	South	1	Greenland halibut	N 19mm	58
2016	20	Oct	South	1	Greenland halibut	N 19mm	59
2016	20	Oct	South	1	Greenland halibut	N 19mm	51
2016	20	Oct	South	1	Greenland halibut	N 19mm	49
2016	20	Oct	South	1	Greenland halibut	N 19mm	56
2016	20	Oct	South	1	Greenland halibut	N 19mm	55
2016	20	Oct	South	2	Greenland halibut	N 19mm	52
2016	20	Oct	South	2	Greenland halibut	N 19mm	79
2016	20	Oct	South	2	Greenland halibut	N 19mm	55
2016	20	Oct	South	2	Greenland halibut	N 19mm	78
2016	20	Oct	South	2	Greenland halibut	N 19mm	51
2016	20	Oct	South	2	Greenland halibut	N 19mm	52
2016	20	Oct	South	2	Greenland halibut	N 19mm	56
2016	20	Oct	South	2	Greenland halibut	N 19mm	62
2016	20	Oct	South	2	Greenland halibut	N 19mm	56
2016	20	Oct	South	2	Greenland halibut	N 19mm	52
2016	20	Oct	South	2	Greenland halibut	N 19mm	63
2016	20	Oct	South	2	Greenland halibut	N 19mm	83
2016	20	Oct	South	2	Greenland halibut	N 19mm	54
2016	20	Oct	South	2	Greenland halibut	N 19mm	54
2016	20	Oct	South	2	Greenland halibut	N 19mm	49
2016	20	Oct	South	2	Greenland halibut	N 19mm	67
2016	20	Oct	South	2	Greenland halibut	N 19mm	56
2016	20	Oct	South	2	Greenland halibut	N 19mm	50
2016	20	Oct	South	2	Greenland halibut	N 19mm	51
2016	20	Oct	South	2	Greenland halibut	N 19mm	54
2016	20	Oct	South	2	Greenland halibut	N 19mm	77
2016	20	Oct	South	2	Greenland halibut	N 19mm	53
2016	20	Oct	South	2	Greenland halibut	N 19mm	68
2016	20	Oct	South	2	Greenland halibut	N 19mm	47
2016	20	Oct	South	2	Greenland halibut	N 19mm	54
2016	20	Oct	South	2	Greenland halibut	N 19mm	49
2016	20	Oct	South	2	Greenland halibut	N 19mm	59
2016	20	Oct	South	2	Greenland halibut	N 19mm	54
2016	20	Oct	South	2	Greenland halibut	N 19mm	66
2016	20	Oct	South	2	Greenland halibut	N 19mm	55
2016	20	Oct	South	2	Greenland halibut	N 19mm	50
2016	23	Oct	South	1	Greenland halibut	N 19mm	59
2016	23	Oct	South	1	Greenland halibut	N 19mm	63
2016	23	Oct	South	1	Greenland halibut	N 19mm	61
2016	23	Oct	South	1	Greenland halibut	N 19mm	51
2016	23	Oct	South	1	Greenland halibut	N 19mm	54
2016	23	Oct	South	1	Greenland halibut	N 19mm	64
2016	23	Oct	South	1	Greenland halibut	N 19mm	65
2016	23	Oct	South	1	Greenland halibut	N 19mm	66
2016	23	Oct	South	1	Greenland halibut	N 19mm	53
2016	23	Oct	South	1	Greenland halibut	N 19mm	72
2016	23	Oct	South	1	Greenland halibut	N 19mm	60
2016	23	Oct	South	1	Greenland halibut	N 19mm	58
2016	23	Oct	South	1	Greenland halibut	N 19mm	54
2016	23	Oct	South	1	Greenland halibut	N 19mm	56
2016	23	Oct	South	1	Greenland halibut	N 19mm	76
2016	23	Oct	South	1	Greenland halibut	N 19mm	56
2016	23	Oct	South	1	Greenland halibut	N 19mm	59
2016	23	Oct	South	1	Greenland halibut	N 19mm	83
2016	23	Oct	South	1	Greenland halibut	N 19mm	56
2016	23	Oct	South	1	Greenland halibut	N 19mm	56
2016	23	Oct	South	1	Greenland halibut	N 19mm	52
2016	23	Oct	South	1	Greenland halibut	N 19mm	72
2016	23	Oct	South	1	Greenland halibut	N 19mm	63
2016	23	Oct	South	1	Greenland halibut	N 19mm	69
2016	23	Oct	South	1	Greenland halibut	N 19mm	59
2016	23	Oct	South	1	Greenland halibut	N 19mm	52
2016	23	Oct	South	1	Greenland halibut	N 19mm	64
2016	23	Oct	South	1	Greenland halibut	N 19mm	69
2016	23	Oct	South	1	Greenland halibut	N 19mm	75
2016	23	Oct	South	1	Greenland halibut	N 19mm	57
2016	23	Oct	South	1	Greenland halibut	N 19mm	54
2016	23	Oct	South	1	Greenland halibut	N 19mm	59
2016	23	Oct	South	1	Greenland halibut	N 19mm	54
2016	23	Oct	South	1	Greenland halibut	N 19mm	62
2016	23	Oct	South	1	Greenland halibut	N 19mm	56
2016	23	Oct	South	1	Greenland halibut	N 19mm	61
2016	23	Oct	South	1	Greenland halibut	N 19mm	56
2016	23	Oct	South	1	Greenland halibut	N 19mm	66
2016	23	Oct	South	1	Greenland halibut	N 19mm	53
2016	23	Oct	South	1	Greenland halibut	N 19mm	50
2016	23	Oct	South	1	Greenland halibut	N 19mm	81
2016	23	Oct	South	1	Greenland halibut	N 19mm	58
2016	23	Oct	South	1	Greenland halibut	N 19mm	70
2016	23	Oct	North	2	Greenland halibut	N 19mm	48
2016	23	Oct	North	2	Greenland halibut	N 19mm	54
2016	23	Oct	North	2	Greenland halibut	N 19mm	55
2016	23	Oct	North	2	Greenland halibut	N 19mm	51
2016	23	Oct	North	2	Greenland halibut	N 19mm	49
2016	23	Oct	North	2	Greenland halibut	N 19mm	58
2016	23	Oct	North	2	Greenland halibut	N 19mm	64
2016	23	Oct	North	2	Greenland halibut	N 19mm	51
2016	23	Oct	North	2	Greenland halibut	N 19mm	55
2016	23	Oct	North	2	Greenland halibut	N 19mm	53
2016	23	Oct	North	2	Greenland halibut	N 19mm	53
2016	23	Oct	North	2	Greenland halibut	N 19mm	57
2016	23	Oct	North	2	Greenland halibut	N 19mm	68
2016	23	Oct	North	2	Greenland halibut	N 19mm	70
2016	23	Oct	North	2	Greenland halibut	N 19mm	52
2016	23	Oct	North	2	Greenland halibut	N 19mm	52
2016	23	Oct	North	2	Greenland halibut	N 19mm	57
2016	23	Oct	North	2	Greenland halibut	N 19mm	66
2016	23	Oct	North	2	Greenland halibut	N 19mm	58
2016	23	Oct	North	2	Greenland halibut	N 19mm	59
2016	23	Oct	North	2	Greenland halibut	N 19mm	55
2016	23	Oct	North	2	Greenland halibut	N 19mm	57
2016	23	Oct	North	2	Greenland halibut	N 19mm	53
2016	23	Oct	North	2	Greenland halibut	N 19mm	56
2016	23	Oct	North	2	Greenland halibut	N 19mm	54
2016	23	Oct	North	2	Greenland halibut	N 19mm	55
2016	23	Oct	North	2	Greenland halibut	N 19mm	52
2016	23	Oct	North	2	Greenland halibut	N 19mm	59
2016	23	Oct	North	2	Greenland halibut	N 19mm	60
2016	23	Oct	North	2	Greenland halibut	N 19mm	55
2016	23	Oct	North	2	Greenland halibut	N 19mm	56
2016	23	Oct	North	2	Greenland halibut	N 19mm	66
2016	23	Oct	North	2	Greenland halibut	N 19mm	58
2016	23	Oct	North	2	Greenland halibut	N 19mm	79
2016	23	Oct	North	2	Greenland halibut	N 19mm	62
2016	23	Oct	North	2	Greenland halibut	N 19mm	54
2016	23	Oct	North	2	Greenland halibut	N 19mm	54
2016	23	Oct	North	2	Greenland halibut	N 19mm	54
2016	23	Oct	North	2	Greenland halibut	N 19mm	59
2016	23	Oct	North	2	Greenland halibut	N 19mm	43
2016	23	Oct	North	2	Greenland halibut	N 19mm	55
2016	23	Oct	North	2	Greenland halibut	N 19mm	59
2016	23	Oct	North	2	Greenland halibut	N 19mm	56
2016	23	Oct	North	2	Greenland halibut	N 19mm	48
2016	23	Oct	North	2	Greenland halibut	N 19mm	59
2016	23	Oct	North	2	Greenland halibut	N 19mm	55
2016	23	Oct	North	2	Greenland halibut	N 19mm	65
2016	23	Oct	North	2	Greenland halibut	N 19mm	52
2016	23	Oct	North	2	Greenland halibut	N 19mm	60
2016	23	Oct	North	2	Greenland halibut	N 19mm	57
2016	23	Oct	North	2	Greenland halibut	N 19mm	62
2016	23	Oct	North	2	Greenland halibut	N 19mm	49
2016	23	Oct	North	2	Greenland halibut	N 19mm	56
2016	23	Oct	North	2	Greenland halibut	N 19mm	50
2016	23	Oct	North	2	Greenland halibut	N 19mm	52
2016	23	Oct	North	2	Greenland halibut	N 19mm	59
2016	23	Oct	North	2	Greenland halibut	N 19mm	54
2016	23	Oct	North	2	Greenland halibut	N 19mm	53
2016	23	Oct	North	2	Greenland halibut	N 19mm	65
2016	23	Oct	North	2	Greenland halibut	N 19mm	62
2016	23	Oct	North	2	Greenland halibut	N 19mm	52
2016	23	Oct	North	2	Greenland halibut	N 19mm	51
2016	26	Oct	North	1	Greenland halibut	N 19mm	56
2016	26	Oct	North	1	Greenland halibut	N 19mm	53
2016	26	Oct	North	1	Greenland halibut	N 19mm	58
2016	26	Oct	North	1	Greenland halibut	N 19mm	82
2016	26	Oct	North	1	Greenland halibut	N 19mm	73
2016	26	Oct	North	1	Greenland halibut	N 19mm	56
2016	26	Oct	North	1	Greenland halibut	N 19mm	54
2016	26	Oct	North	1	Greenland halibut	N 19mm	54
2016	26	Oct	North	1	Greenland halibut	N 19mm	58
2016	26	Oct	North	1	Greenland halibut	N 19mm	60
2016	26	Oct	North	1	Greenland halibut	N 19mm	53
2016	26	Oct	North	1	Greenland halibut	N 19mm	57
2016	26	Oct	North	1	Greenland halibut	N 19mm	49
2016	26	Oct	North	1	Greenland halibut	N 19mm	51
2016	26	Oct	North	1	Greenland halibut	N 19mm	76
2016	26	Oct	North	1	Greenland halibut	N 19mm	64
2016	26	Oct	North	1	Greenland halibut	N 19mm	68
2016	26	Oct	North	1	Greenland halibut	N 19mm	60
2016	26	Oct	North	1	Greenland halibut	N 19mm	69
2016	26	Oct	North	1	Greenland halibut	N 19mm	54
2016	26	Oct	North	1	Greenland halibut	N 19mm	66
2016	26	Oct	North	1	Greenland halibut	N 19mm	52
2016	26	Oct	North	1	Greenland halibut	N 19mm	62
2016	26	Oct	North	1	Greenland halibut	N 19mm	52
2016	26	Oct	North	1	Greenland halibut	N 19mm	45
2016	26	Oct	North	1	Greenland halibut	N 19mm	54
2016	26	Oct	North	1	Greenland halibut	N 19mm	56
2016	26	Oct	North	1	Greenland halibut	N 19mm	61
2016	26	Oct	North	1	Greenland halibut	N 19mm	45
2016	26	Oct	North	1	Greenland halibut	N 19mm	51
2016	26	Oct	North	1	Greenland halibut	N 19mm	71
2016	26	Oct	North	1	Greenland halibut	N 19mm	72
2016	26	Oct	North	1	Greenland halibut	N 19mm	58
2016	26	Oct	North	1	Greenland halibut	N 19mm	74
2016	26	Oct	North	1	Greenland halibut	N 19mm	49
2016	26	Oct	North	1	Greenland halibut	N 19mm	58
2016	26	Oct	North	1	Greenland halibut	N 19mm	72
2016	26	Oct	North	1	Greenland halibut	N 19mm	68
2016	26	Oct	North	1	Greenland halibut	N 19mm	57
2016	26	Oct	North	1	Greenland halibut	N 19mm	60
2016	26	Oct	North	2	Greenland halibut	N 19mm	69
2016	26	Oct	North	2	Greenland halibut	N 19mm	76
2016	26	Oct	North	2	Greenland halibut	N 19mm	55
2016	26	Oct	North	2	Greenland halibut	N 19mm	56
2016	26	Oct	North	2	Greenland halibut	N 19mm	53
2016	26	Oct	North	2	Greenland halibut	N 19mm	56
2016	26	Oct	North	2	Greenland halibut	N 19mm	50
2016	26	Oct	North	2	Greenland halibut	N 19mm	56
2016	26	Oct	North	2	Greenland halibut	N 19mm	52
2016	26	Oct	North	2	Greenland halibut	N 19mm	51
2016	26	Oct	North	2	Greenland halibut	N 19mm	58
2016	26	Oct	North	2	Greenland halibut	N 19mm	47
2016	26	Oct	North	2	Greenland halibut	N 19mm	59
2016	26	Oct	North	2	Greenland halibut	N 19mm	54
2016	26	Oct	North	2	Greenland halibut	N 19mm	53
2016	26	Oct	North	2	Greenland halibut	N 19mm	57
2016	26	Oct	North	2	Greenland halibut	N 19mm	60
2016	26	Oct	North	2	Greenland halibut	N 19mm	56
2016	26	Oct	North	2	Greenland halibut	N 19mm	54
2016	26	Oct	North	2	Greenland halibut	N 19mm	65
2016	26	Oct	North	2	Greenland halibut	N 19mm	56
2016	26	Oct	North	2	Greenland halibut	N 19mm	56
2016	26	Oct	North	2	Greenland halibut	N 19mm	63
2016	26	Oct	North	2	Greenland halibut	N 19mm	50
2016	26	Oct	North	2	Greenland halibut	N 19mm	63
2016	26	Oct	North	2	Greenland halibut	N 19mm	65
2016	26	Oct	North	2	Greenland halibut	N 19mm	88
2016	26	Oct	North	2	Greenland halibut	N 19mm	50
2016	26	Oct	North	2	Greenland halibut	N 19mm	54
2016	26	Oct	North	2	Greenland halibut	N 19mm	54
2016	26	Oct	North	2	Greenland halibut	N 19mm	57
2016	26	Oct	North	2	Greenland halibut	N 19mm	62
2016	26	Oct	North	2	Greenland halibut	N 19mm	58
2016	26	Oct	North	2	Greenland halibut	N 19mm	60
2016	26	Oct	North	2	Greenland halibut	N 19mm	50
2016	27	Oct	North	1	Greenland halibut	N 19mm	50
2016	27	Oct	North	1	Greenland halibut	N 19mm	46
2016	27	Oct	North	1	Greenland halibut	N 19mm	54
2016	27	Oct	North	1	Greenland halibut	N 19mm	54
2016	27	Oct	North	1	Greenland halibut	N 19mm	53
2016	27	Oct	North	1	Greenland halibut	N 19mm	62
2016	27	Oct	North	1	Greenland halibut	N 19mm	56
2016	27	Oct	North	1	Greenland halibut	N 19mm	59
2016	27	Oct	North	1	Greenland halibut	N 19mm	56
2016	27	Oct	North	1	Greenland halibut	N 19mm	61
2016	27	Oct	North	1	Greenland halibut	N 19mm	70
2016	27	Oct	North	1	Greenland halibut	N 19mm	59
2016	27	Oct	North	1	Greenland halibut	N 19mm	54
2016	27	Oct	North	1	Greenland halibut	N 19mm	45
2016	27	Oct	North	1	Greenland halibut	N 19mm	58
2016	27	Oct	North	1	Greenland halibut	N 19mm	57
2016	27	Oct	North	1	Greenland halibut	N 19mm	51
2016	27	Oct	North	1	Greenland halibut	N 19mm	61
2016	27	Oct	North	1	Greenland halibut	N 19mm	57
2016	27	Oct	North	1	Greenland halibut	N 19mm	62
2016	27	Oct	North	1	Greenland halibut	N 19mm	66
2016	27	Oct	North	1	Greenland halibut	N 19mm	57
2016	27	Oct	North	1	Greenland halibut	N 19mm	64
2016	27	Oct	North	1	Greenland halibut	N 19mm	51
2016	27	Oct	North	1	Greenland halibut	N 19mm	57
2016	27	Oct	North	1	Greenland halibut	N 19mm	54
2016	27	Oct	North	1	Greenland halibut	N 19mm	57
2016	27	Oct	North	1	Greenland halibut	N 19mm	56
2016	27	Oct	North	1	Greenland halibut	N 19mm	72
2016	27	Oct	North	1	Greenland halibut	N 19mm	52
2016	27	Oct	North	1	Greenland halibut	N 19mm	61
2016	27	Oct	North	1	Greenland halibut	N 19mm	59
2016	27	Oct	North	1	Greenland halibut	N 19mm	56
2016	27	Oct	North	1	Greenland halibut	N 19mm	60
2016	27	Oct	North	1	Greenland halibut	N 19mm	53
2016	27	Oct	North	1	Greenland halibut	N 19mm	47
2016	27	Oct	North	1	Greenland halibut	N 19mm	53
2016	27	Oct	North	1	Greenland halibut	N 19mm	59
2016	27	Oct	North	1	Greenland halibut	N 19mm	60
2016	27	Oct	North	1	Greenland halibut	N 19mm	57
2016	27	Oct	North	1	Greenland halibut	N 19mm	52
2016	28	Oct	North	1	Greenland halibut	N 19mm	61
2016	28	Oct	North	1	Greenland halibut	N 19mm	54
2016	28	Oct	North	1	Greenland halibut	N 19mm	51
2016	28	Oct	North	1	Greenland halibut	N 19mm	49
2016	28	Oct	North	1	Greenland halibut	N 19mm	72
2016	28	Oct	North	1	Greenland halibut	N 19mm	49
2016	28	Oct	North	1	Greenland halibut	N 19mm	57
2016	28	Oct	North	1	Greenland halibut	N 19mm	59
2016	28	Oct	North	1	Greenland halibut	N 19mm	62
2016	28	Oct	North	1	Greenland halibut	N 19mm	57
2016	28	Oct	North	1	Greenland halibut	N 19mm	50
2016	28	Oct	North	1	Greenland halibut	N 19mm	60
2016	28	Oct	North	1	Greenland halibut	N 19mm	57
2016	28	Oct	North	1	Greenland halibut	N 19mm	62
2016	28	Oct	North	1	Greenland halibut	N 19mm	65
2016	28	Oct	North	1	Greenland halibut	N 19mm	57
2016	28	Oct	North	1	Greenland halibut	N 19mm	56
2016	28	Oct	North	1	Greenland halibut	N 19mm	53
2016	28	Oct	North	1	Greenland halibut	N 19mm	57
2016	28	Oct	North	1	Greenland halibut	N 19mm	51
2016	28	Oct	North	1	Greenland halibut	N 19mm	50
2016	28	Oct	North	1	Greenland halibut	N 19mm	54
2016	28	Oct	North	1	Greenland halibut	N 19mm	50
2016	28	Oct	North	1	Greenland halibut	N 19mm	48
2016	28	Oct	North	2	Greenland halibut	N 19mm	54
2016	28	Oct	North	2	Greenland halibut	N 19mm	62
2016	28	Oct	North	2	Greenland halibut	N 19mm	51
2016	28	Oct	North	2	Greenland halibut	N 19mm	56
2016	28	Oct	North	2	Greenland halibut	N 19mm	51
2016	28	Oct	North	2	Greenland halibut	N 19mm	51
2016	28	Oct	North	2	Greenland halibut	N 19mm	53
2016	28	Oct	North	2	Greenland halibut	N 19mm	52
2016	28	Oct	North	2	Greenland halibut	N 19mm	51
2016	28	Oct	North	2	Greenland halibut	N 19mm	58
2016	28	Oct	North	2	Greenland halibut	N 19mm	59
2016	28	Oct	North	2	Greenland halibut	N 19mm	54
2016	28	Oct	North	2	Greenland halibut	N 19mm	58
2016	28	Oct	North	2	Greenland halibut	N 19mm	53
2016	28	Oct	North	2	Greenland halibut	N 19mm	50
2016	28	Oct	North	2	Greenland halibut	N 19mm	54
2016	28	Oct	North	2	Greenland halibut	N 19mm	53
2016	28	Oct	North	2	Greenland halibut	N 19mm	51
2016	28	Oct	North	2	Greenland halibut	N 19mm	58
2016	28	Oct	North	2	Greenland halibut	N 19mm	57
2016	28	Oct	North	2	Greenland halibut	N 19mm	57
2016	28	Oct	North	2	Greenland halibut	N 19mm	56
2016	28	Oct	North	2	Greenland halibut	N 19mm	61
2016	28	Oct	North	2	Greenland halibut	N 19mm	72
2016	28	Oct	North	2	Greenland halibut	N 19mm	69
2016	28	Oct	North	2	Greenland halibut	N 19mm	48
2016	28	Oct	North	2	Greenland halibut	N 19mm	56
2016	28	Oct	North	2	Greenland halibut	N 19mm	59
2016	28	Oct	North	2	Greenland halibut	N 19mm	57
2016	28	Oct	North	2	Greenland halibut	N 19mm	51
2016	28	Oct	North	2	Greenland halibut	N 19mm	55
2016	28	Oct	North	2	Greenland halibut	N 19mm	65
2016	28	Oct	North	2	Greenland halibut	N 19mm	59
2016	28	Oct	North	2	Greenland halibut	N 19mm	57
2016	28	Oct	North	2	Greenland halibut	N 19mm	63
2016	28	Oct	North	2	Greenland halibut	N 19mm	55
2016	28	Oct	North	2	Greenland halibut	N 19mm	61
2016	28	Oct	North	2	Greenland halibut	N 19mm	59
2016	28	Oct	North	2	Greenland halibut	N 19mm	52
2016	28	Oct	North	2	Greenland halibut	N 19mm	50
2016	28	Oct	North	2	Greenland halibut	N 19mm	57
2016	28	Oct	North	2	Greenland halibut	N 19mm	56
2016	28	Oct	North	2	Greenland halibut	N 19mm	58
2016	28	Oct	North	2	Greenland halibut	N 19mm	52
2016	29	Oct	North	1	Greenland halibut	N 19mm	62
2016	29	Oct	North	1	Greenland halibut	N 19mm	63
2016	29	Oct	North	1	Greenland halibut	N 19mm	55
2016	29	Oct	North	1	Greenland halibut	N 19mm	59
2016	29	Oct	North	1	Greenland halibut	N 19mm	56
2016	29	Oct	North	1	Greenland halibut	N 19mm	55
2016	29	Oct	North	1	Greenland halibut	N 19mm	76
2016	29	Oct	North	1	Greenland halibut	N 19mm	64
2016	29	Oct	North	1	Greenland halibut	N 19mm	61
2016	29	Oct	North	1	Greenland halibut	N 19mm	62
2016	29	Oct	North	1	Greenland halibut	N 19mm	49
2016	29	Oct	North	1	Greenland halibut	N 19mm	53
2016	29	Oct	North	1	Greenland halibut	N 19mm	66
2016	29	Oct	North	1	Greenland halibut	N 19mm	63
2016	29	Oct	North	1	Greenland halibut	N 19mm	48
2016	29	Oct	North	1	Greenland halibut	N 19mm	58
2016	29	Oct	North	1	Greenland halibut	N 19mm	55
2016	29	Oct	North	1	Greenland halibut	N 19mm	50
2016	29	Oct	North	1	Greenland halibut	N 19mm	55
2016	29	Oct	North	1	Greenland halibut	N 19mm	57
2016	29	Oct	North	1	Greenland halibut	N 19mm	52
2016	29	Oct	North	1	Greenland halibut	N 19mm	56
2016	29	Oct	North	1	Greenland halibut	N 19mm	60
2016	29	Oct	North	1	Greenland halibut	N 19mm	56
2016	29	Oct	North	1	Greenland halibut	N 19mm	57
2016	29	Oct	North	1	Greenland halibut	N 19mm	63
2016	29	Oct	North	1	Greenland halibut	N 19mm	56
2016	29	Oct	North	1	Greenland halibut	N 19mm	52
2016	29	Oct	North	2	Greenland halibut	N 19mm	67
2016	29	Oct	North	2	Greenland halibut	N 19mm	46
2016	29	Oct	North	2	Greenland halibut	N 19mm	56
2016	29	Oct	North	2	Greenland halibut	N 19mm	51
2016	29	Oct	North	2	Greenland halibut	N 19mm	52
2016	29	Oct	North	2	Greenland halibut	N 19mm	57
2016	29	Oct	North	2	Greenland halibut	N 19mm	52
2016	29	Oct	North	2	Greenland halibut	N 19mm	47
2016	29	Oct	North	2	Greenland halibut	N 19mm	56
2016	29	Oct	North	2	Greenland halibut	N 19mm	52
2016	29	Oct	North	2	Greenland halibut	N 19mm	52
2016	29	Oct	North	2	Greenland halibut	N 19mm	59
2016	29	Oct	North	2	Greenland halibut	N 19mm	50
2016	29	Oct	North	2	Greenland halibut	N 19mm	54
2016	29	Oct	North	2	Greenland halibut	N 19mm	58
2016	29	Oct	North	2	Greenland halibut	N 19mm	62
2016	29	Oct	North	2	Greenland halibut	N 19mm	64
2016	29	Oct	North	2	Greenland halibut	N 19mm	46
2016	29	Oct	North	2	Greenland halibut	N 19mm	55
2016	29	Oct	North	2	Greenland halibut	N 19mm	65
2016	29	Oct	North	2	Greenland halibut	N 19mm	55
2016	29	Oct	North	2	Greenland halibut	N 19mm	51
2016	29	Oct	North	2	Greenland halibut	N 19mm	62
2016	29	Oct	North	2	Greenland halibut	N 19mm	46
2016	29	Oct	North	2	Greenland halibut	N 19mm	59
2016	29	Oct	North	2	Greenland halibut	N 19mm	61
2016	29	Oct	North	2	Greenland halibut	N 19mm	59
2016	29	Oct	North	2	Greenland halibut	N 19mm	62
2016	29	Oct	North	2	Greenland halibut	N 19mm	53
2016	29	Oct	North	2	Greenland halibut	N 19mm	51
2016	29	Oct	North	2	Greenland halibut	N 19mm	50
2016	29	Oct	North	2	Greenland halibut	N 19mm	45
2016	29	Oct	North	2	Greenland halibut	N 19mm	54
2016	29	Oct	North	2	Greenland halibut	N 19mm	55
2016	29	Oct	North	2	Greenland halibut	N 19mm	57
2016	21	Oct	South	1	Greenland halibut	W 3mm	46
2016	21	Oct	South	1	Greenland halibut	W 3mm	53
2016	21	Oct	South	1	Greenland halibut	W 3mm	50
2016	21	Oct	South	1	Greenland halibut	W 3mm	54
2016	21	Oct	South	1	Greenland halibut	W 3mm	49
2016	21	Oct	South	1	Greenland halibut	W 3mm	50
2016	21	Oct	South	1	Greenland halibut	W 3mm	53
2016	21	Oct	South	1	Greenland halibut	W 3mm	56
2016	21	Oct	South	1	Greenland halibut	W 3mm	63
2016	21	Oct	South	1	Greenland halibut	W 3mm	52
2016	21	Oct	South	1	Greenland halibut	W 3mm	54
2016	21	Oct	South	1	Greenland halibut	W 3mm	50
2016	21	Oct	South	1	Greenland halibut	W 3mm	76
2016	21	Oct	South	1	Greenland halibut	W 3mm	53
2016	21	Oct	South	1	Greenland halibut	W 3mm	57
2016	21	Oct	South	1	Greenland halibut	W 3mm	51
2016	21	Oct	South	1	Greenland halibut	W 3mm	62
2016	21	Oct	South	1	Greenland halibut	W 3mm	59
2016	21	Oct	South	1	Greenland halibut	W 3mm	54
2016	21	Oct	South	1	Greenland halibut	W 3mm	49
2016	21	Oct	South	1	Greenland halibut	W 3mm	58
2016	21	Oct	South	1	Greenland halibut	W 3mm	48
2016	21	Oct	South	1	Greenland halibut	W 3mm	66
2016	21	Oct	South	1	Greenland halibut	W 3mm	54
2016	21	Oct	South	1	Greenland halibut	W 3mm	63
2016	21	Oct	South	1	Greenland halibut	W 3mm	54
2016	21	Oct	South	1	Greenland halibut	W 3mm	77
2016	21	Oct	South	1	Greenland halibut	W 3mm	60
2016	21	Oct	South	1	Greenland halibut	W 3mm	53
2016	21	Oct	South	1	Greenland halibut	W 3mm	53
2016	21	Oct	South	1	Greenland halibut	W 3mm	52
2016	21	Oct	South	1	Greenland halibut	W 3mm	53
2016	21	Oct	South	1	Greenland halibut	W 3mm	56
2016	21	Oct	South	1	Greenland halibut	W 3mm	57
2016	21	Oct	South	1	Greenland halibut	W 3mm	55
2016	21	Oct	South	1	Greenland halibut	W 3mm	61
2016	21	Oct	South	1	Greenland halibut	W 3mm	54
2016	21	Oct	South	1	Greenland halibut	W 3mm	70
2016	21	Oct	South	1	Greenland halibut	W 3mm	60
2016	21	Oct	South	1	Greenland halibut	W 3mm	56
2016	21	Oct	South	1	Greenland halibut	W 3mm	54
2016	21	Oct	South	1	Greenland halibut	W 3mm	56
2016	20	Oct	South	1	Greenland halibut	W 3mm	49
2016	20	Oct	South	1	Greenland halibut	W 3mm	57
2016	20	Oct	South	1	Greenland halibut	W 3mm	56
2016	20	Oct	South	1	Greenland halibut	W 3mm	46
2016	20	Oct	South	1	Greenland halibut	W 3mm	52
2016	20	Oct	South	1	Greenland halibut	W 3mm	47
2016	20	Oct	South	1	Greenland halibut	W 3mm	72
2016	20	Oct	South	1	Greenland halibut	W 3mm	49
2016	20	Oct	South	1	Greenland halibut	W 3mm	46
2016	20	Oct	South	1	Greenland halibut	W 3mm	64
2016	20	Oct	South	1	Greenland halibut	W 3mm	51
2016	20	Oct	South	1	Greenland halibut	W 3mm	56
2016	20	Oct	South	1	Greenland halibut	W 3mm	43
2016	20	Oct	South	1	Greenland halibut	W 3mm	49
2016	20	Oct	South	1	Greenland halibut	W 3mm	50
2016	20	Oct	South	1	Greenland halibut	W 3mm	68
2016	20	Oct	South	1	Greenland halibut	W 3mm	69
2016	20	Oct	South	1	Greenland halibut	W 3mm	55
2016	20	Oct	South	1	Greenland halibut	W 3mm	55
2016	20	Oct	South	1	Greenland halibut	W 3mm	54
2016	20	Oct	South	1	Greenland halibut	W 3mm	62
2016	20	Oct	South	1	Greenland halibut	W 3mm	61
2016	20	Oct	South	1	Greenland halibut	W 3mm	62
2016	20	Oct	South	1	Greenland halibut	W 3mm	64
2016	20	Oct	South	1	Greenland halibut	W 3mm	70
2016	20	Oct	South	1	Greenland halibut	W 3mm	54
2016	20	Oct	South	1	Greenland halibut	W 3mm	51
2016	20	Oct	South	1	Greenland halibut	W 3mm	54
2016	20	Oct	South	1	Greenland halibut	W 3mm	54
2016	20	Oct	South	2	Greenland halibut	W 3mm	53
2016	20	Oct	South	2	Greenland halibut	W 3mm	53
2016	20	Oct	South	2	Greenland halibut	W 3mm	51
2016	20	Oct	South	2	Greenland halibut	W 3mm	60
2016	20	Oct	South	2	Greenland halibut	W 3mm	48
2016	20	Oct	South	2	Greenland halibut	W 3mm	61
2016	20	Oct	South	2	Greenland halibut	W 3mm	55
2016	20	Oct	South	2	Greenland halibut	W 3mm	53
2016	20	Oct	South	2	Greenland halibut	W 3mm	54
2016	20	Oct	South	2	Greenland halibut	W 3mm	61
2016	20	Oct	South	2	Greenland halibut	W 3mm	56
2016	20	Oct	South	2	Greenland halibut	W 3mm	54
2016	20	Oct	South	2	Greenland halibut	W 3mm	72
2016	20	Oct	South	2	Greenland halibut	W 3mm	48
2016	20	Oct	South	2	Greenland halibut	W 3mm	52
2016	23	Oct	South	1	Greenland halibut	W 3mm	53
2016	23	Oct	South	1	Greenland halibut	W 3mm	64
2016	23	Oct	South	1	Greenland halibut	W 3mm	61
2016	23	Oct	South	1	Greenland halibut	W 3mm	51
2016	23	Oct	South	1	Greenland halibut	W 3mm	56
2016	23	Oct	South	1	Greenland halibut	W 3mm	54
2016	23	Oct	South	1	Greenland halibut	W 3mm	53
2016	23	Oct	South	1	Greenland halibut	W 3mm	55
2016	23	Oct	South	1	Greenland halibut	W 3mm	64
2016	23	Oct	South	1	Greenland halibut	W 3mm	53
2016	23	Oct	South	1	Greenland halibut	W 3mm	59
2016	23	Oct	South	1	Greenland halibut	W 3mm	83
2016	23	Oct	South	1	Greenland halibut	W 3mm	66
2016	23	Oct	South	1	Greenland halibut	W 3mm	67
2016	23	Oct	South	1	Greenland halibut	W 3mm	68
2016	23	Oct	South	1	Greenland halibut	W 3mm	48
2016	23	Oct	South	1	Greenland halibut	W 3mm	54
2016	23	Oct	South	1	Greenland halibut	W 3mm	65
2016	23	Oct	South	1	Greenland halibut	W 3mm	53
2016	23	Oct	South	1	Greenland halibut	W 3mm	53
2016	23	Oct	South	1	Greenland halibut	W 3mm	59
2016	23	Oct	South	1	Greenland halibut	W 3mm	53
2016	23	Oct	South	1	Greenland halibut	W 3mm	62
2016	23	Oct	South	1	Greenland halibut	W 3mm	72
2016	23	Oct	South	1	Greenland halibut	W 3mm	62
2016	23	Oct	South	1	Greenland halibut	W 3mm	59
2016	23	Oct	South	1	Greenland halibut	W 3mm	58
2016	23	Oct	South	1	Greenland halibut	W 3mm	61
2016	23	Oct	South	1	Greenland halibut	W 3mm	51
2016	23	Oct	South	1	Greenland halibut	W 3mm	74
2016	23	Oct	South	1	Greenland halibut	W 3mm	55
2016	23	Oct	South	1	Greenland halibut	W 3mm	53
2016	23	Oct	South	1	Greenland halibut	W 3mm	47
2016	23	Oct	South	1	Greenland halibut	W 3mm	65
2016	23	Oct	South	1	Greenland halibut	W 3mm	58
2016	23	Oct	South	1	Greenland halibut	W 3mm	62
2016	23	Oct	South	1	Greenland halibut	W 3mm	49
2016	23	Oct	South	1	Greenland halibut	W 3mm	56
2016	23	Oct	South	1	Greenland halibut	W 3mm	52
2016	23	Oct	South	1	Greenland halibut	W 3mm	52
2016	23	Oct	South	1	Greenland halibut	W 3mm	51
2016	23	Oct	South	1	Greenland halibut	W 3mm	55
2016	23	Oct	South	1	Greenland halibut	W 3mm	54
2016	23	Oct	South	1	Greenland halibut	W 3mm	61
2016	23	Oct	South	1	Greenland halibut	W 3mm	57
2016	23	Oct	North	2	Greenland halibut	W 3mm	49
2016	23	Oct	North	2	Greenland halibut	W 3mm	58
2016	23	Oct	North	2	Greenland halibut	W 3mm	54
2016	23	Oct	North	2	Greenland halibut	W 3mm	55
2016	23	Oct	North	2	Greenland halibut	W 3mm	57
2016	23	Oct	North	2	Greenland halibut	W 3mm	52
2016	23	Oct	North	2	Greenland halibut	W 3mm	53
2016	23	Oct	North	2	Greenland halibut	W 3mm	55
2016	23	Oct	North	2	Greenland halibut	W 3mm	49
2016	23	Oct	North	2	Greenland halibut	W 3mm	46
2016	23	Oct	North	2	Greenland halibut	W 3mm	64
2016	23	Oct	North	2	Greenland halibut	W 3mm	56
2016	23	Oct	North	2	Greenland halibut	W 3mm	52
2016	23	Oct	North	2	Greenland halibut	W 3mm	54
2016	23	Oct	North	2	Greenland halibut	W 3mm	49
2016	23	Oct	North	2	Greenland halibut	W 3mm	48
2016	23	Oct	North	2	Greenland halibut	W 3mm	63
2016	23	Oct	North	2	Greenland halibut	W 3mm	57
2016	23	Oct	North	2	Greenland halibut	W 3mm	55
2016	23	Oct	North	2	Greenland halibut	W 3mm	65
2016	23	Oct	North	2	Greenland halibut	W 3mm	67
2016	23	Oct	North	2	Greenland halibut	W 3mm	52
2016	23	Oct	North	2	Greenland halibut	W 3mm	57
2016	23	Oct	North	2	Greenland halibut	W 3mm	49
2016	23	Oct	North	2	Greenland halibut	W 3mm	60
2016	23	Oct	North	2	Greenland halibut	W 3mm	53
2016	23	Oct	North	2	Greenland halibut	W 3mm	60
2016	23	Oct	North	2	Greenland halibut	W 3mm	53
2016	23	Oct	North	2	Greenland halibut	W 3mm	54
2016	23	Oct	North	2	Greenland halibut	W 3mm	57
2016	26	Oct	North	1	Greenland halibut	W 3mm	58
2016	26	Oct	North	1	Greenland halibut	W 3mm	62
2016	26	Oct	North	1	Greenland halibut	W 3mm	63
2016	26	Oct	North	1	Greenland halibut	W 3mm	49
2016	26	Oct	North	1	Greenland halibut	W 3mm	51
2016	26	Oct	North	1	Greenland halibut	W 3mm	55
2016	26	Oct	North	1	Greenland halibut	W 3mm	84
2016	26	Oct	North	1	Greenland halibut	W 3mm	52
2016	26	Oct	North	1	Greenland halibut	W 3mm	54
2016	26	Oct	North	1	Greenland halibut	W 3mm	61
2016	26	Oct	North	1	Greenland halibut	W 3mm	55
2016	26	Oct	North	1	Greenland halibut	W 3mm	54
2016	26	Oct	North	2	Greenland halibut	W 3mm	62
2016	26	Oct	North	2	Greenland halibut	W 3mm	60
2016	26	Oct	North	2	Greenland halibut	W 3mm	51
2016	26	Oct	North	2	Greenland halibut	W 3mm	54
2016	26	Oct	North	2	Greenland halibut	W 3mm	62
2016	26	Oct	North	2	Greenland halibut	W 3mm	55
2016	26	Oct	North	2	Greenland halibut	W 3mm	66
2016	26	Oct	North	2	Greenland halibut	W 3mm	51
2016	26	Oct	North	2	Greenland halibut	W 3mm	51
2016	26	Oct	North	2	Greenland halibut	W 3mm	57
2016	26	Oct	North	2	Greenland halibut	W 3mm	58
2016	26	Oct	North	2	Greenland halibut	W 3mm	63
2016	26	Oct	North	2	Greenland halibut	W 3mm	63
2016	26	Oct	North	2	Greenland halibut	W 3mm	59
2016	26	Oct	North	2	Greenland halibut	W 3mm	52
2016	26	Oct	North	2	Greenland halibut	W 3mm	62
2016	26	Oct	North	2	Greenland halibut	W 3mm	60
2016	26	Oct	North	2	Greenland halibut	W 3mm	62
2016	26	Oct	North	2	Greenland halibut	W 3mm	50
2016	26	Oct	North	2	Greenland halibut	W 3mm	59
2016	27	Oct	North	1	Greenland halibut	W 3mm	61
2016	27	Oct	North	1	Greenland halibut	W 3mm	52
2016	27	Oct	North	1	Greenland halibut	W 3mm	53
2016	27	Oct	North	1	Greenland halibut	W 3mm	60
2016	27	Oct	North	1	Greenland halibut	W 3mm	62
2016	27	Oct	North	1	Greenland halibut	W 3mm	54
2016	27	Oct	North	1	Greenland halibut	W 3mm	51
2016	27	Oct	North	1	Greenland halibut	W 3mm	64
2016	27	Oct	North	1	Greenland halibut	W 3mm	55
2016	27	Oct	North	1	Greenland halibut	W 3mm	71
2016	27	Oct	North	1	Greenland halibut	W 3mm	54
2016	27	Oct	North	1	Greenland halibut	W 3mm	58
2016	27	Oct	North	1	Greenland halibut	W 3mm	58
2016	27	Oct	North	1	Greenland halibut	W 3mm	54
2016	27	Oct	North	1	Greenland halibut	W 3mm	59
2016	27	Oct	North	1	Greenland halibut	W 3mm	61
2016	27	Oct	North	1	Greenland halibut	W 3mm	50
2016	27	Oct	North	1	Greenland halibut	W 3mm	51
2016	28	Oct	North	1	Greenland halibut	W 3mm	53
2016	28	Oct	North	1	Greenland halibut	W 3mm	55
2016	28	Oct	North	1	Greenland halibut	W 3mm	61
2016	28	Oct	North	1	Greenland halibut	W 3mm	47
2016	28	Oct	North	1	Greenland halibut	W 3mm	57
2016	28	Oct	North	1	Greenland halibut	W 3mm	62
2016	28	Oct	North	1	Greenland halibut	W 3mm	53
2016	28	Oct	North	1	Greenland halibut	W 3mm	56
2016	28	Oct	North	1	Greenland halibut	W 3mm	63
2016	28	Oct	North	1	Greenland halibut	W 3mm	50
2016	28	Oct	North	1	Greenland halibut	W 3mm	54
2016	28	Oct	North	1	Greenland halibut	W 3mm	53
2016	28	Oct	North	1	Greenland halibut	W 3mm	56
2016	28	Oct	North	1	Greenland halibut	W 3mm	54
2016	28	Oct	North	1	Greenland halibut	W 3mm	53
2016	28	Oct	North	1	Greenland halibut	W 3mm	58
2016	28	Oct	North	1	Greenland halibut	W 3mm	54
2016	28	Oct	North	1	Greenland halibut	W 3mm	43
2016	28	Oct	North	1	Greenland halibut	W 3mm	54
2016	28	Oct	North	1	Greenland halibut	W 3mm	53
2016	28	Oct	North	1	Greenland halibut	W 3mm	55
2016	28	Oct	North	1	Greenland halibut	W 3mm	57
2016	28	Oct	North	2	Greenland halibut	W 3mm	57
2016	28	Oct	North	2	Greenland halibut	W 3mm	56
2016	28	Oct	North	2	Greenland halibut	W 3mm	53
2016	28	Oct	North	2	Greenland halibut	W 3mm	53
2016	28	Oct	North	2	Greenland halibut	W 3mm	62
2016	28	Oct	North	2	Greenland halibut	W 3mm	47
2016	28	Oct	North	2	Greenland halibut	W 3mm	52
2016	28	Oct	North	2	Greenland halibut	W 3mm	66
2016	28	Oct	North	2	Greenland halibut	W 3mm	64
2016	28	Oct	North	2	Greenland halibut	W 3mm	51
2016	28	Oct	North	2	Greenland halibut	W 3mm	60
2016	28	Oct	North	2	Greenland halibut	W 3mm	49
2016	28	Oct	North	2	Greenland halibut	W 3mm	55
2016	28	Oct	North	2	Greenland halibut	W 3mm	48
2016	28	Oct	North	2	Greenland halibut	W 3mm	49
2016	28	Oct	North	2	Greenland halibut	W 3mm	64
2016	28	Oct	North	2	Greenland halibut	W 3mm	60
2016	28	Oct	North	2	Greenland halibut	W 3mm	55
2016	28	Oct	North	2	Greenland halibut	W 3mm	61
2016	28	Oct	North	2	Greenland halibut	W 3mm	51
2016	28	Oct	North	2	Greenland halibut	W 3mm	46
2016	28	Oct	North	2	Greenland halibut	W 3mm	53
2016	28	Oct	North	2	Greenland halibut	W 3mm	52
2016	28	Oct	North	2	Greenland halibut	W 3mm	52
2016	28	Oct	North	2	Greenland halibut	W 3mm	48
2016	28	Oct	North	2	Greenland halibut	W 3mm	49
2016	28	Oct	North	2	Greenland halibut	W 3mm	54
2016	28	Oct	North	2	Greenland halibut	W 3mm	62
2016	28	Oct	North	2	Greenland halibut	W 3mm	73
2016	28	Oct	North	2	Greenland halibut	W 3mm	46
2016	28	Oct	North	2	Greenland halibut	W 3mm	56
2016	28	Oct	North	2	Greenland halibut	W 3mm	51
2016	28	Oct	North	2	Greenland halibut	W 3mm	60
2016	28	Oct	North	2	Greenland halibut	W 3mm	53
2016	28	Oct	North	2	Greenland halibut	W 3mm	53
2016	28	Oct	North	2	Greenland halibut	W 3mm	52
2016	28	Oct	North	2	Greenland halibut	W 3mm	72
2016	28	Oct	North	2	Greenland halibut	W 3mm	58
2016	28	Oct	North	2	Greenland halibut	W 3mm	62
2016	28	Oct	North	2	Greenland halibut	W 3mm	55
2016	28	Oct	North	2	Greenland halibut	W 3mm	56
2016	28	Oct	North	2	Greenland halibut	W 3mm	58
2016	28	Oct	North	2	Greenland halibut	W 3mm	50
2016	28	Oct	North	2	Greenland halibut	W 3mm	51
2016	28	Oct	North	2	Greenland halibut	W 3mm	57
2016	28	Oct	North	2	Greenland halibut	W 3mm	53
2016	28	Oct	North	2	Greenland halibut	W 3mm	52
2016	28	Oct	North	2	Greenland halibut	W 3mm	51
2016	28	Oct	North	2	Greenland halibut	W 3mm	48
2016	28	Oct	North	2	Greenland halibut	W 3mm	52
2016	28	Oct	North	2	Greenland halibut	W 3mm	59
2016	28	Oct	North	2	Greenland halibut	W 3mm	49
2016	28	Oct	North	2	Greenland halibut	W 3mm	55
2016	28	Oct	North	2	Greenland halibut	W 3mm	55
2016	28	Oct	North	2	Greenland halibut	W 3mm	52
2016	28	Oct	North	2	Greenland halibut	W 3mm	52
2016	28	Oct	North	2	Greenland halibut	W 3mm	59
2016	28	Oct	North	2	Greenland halibut	W 3mm	57
2016	28	Oct	North	2	Greenland halibut	W 3mm	51
2016	28	Oct	North	2	Greenland halibut	W 3mm	60
2016	29	Oct	North	1	Greenland halibut	W 3mm	58
2016	29	Oct	North	1	Greenland halibut	W 3mm	68
2016	29	Oct	North	1	Greenland halibut	W 3mm	56
2016	29	Oct	North	1	Greenland halibut	W 3mm	49
2016	29	Oct	North	1	Greenland halibut	W 3mm	62
2016	29	Oct	North	1	Greenland halibut	W 3mm	58
2016	29	Oct	North	1	Greenland halibut	W 3mm	52
2016	29	Oct	North	1	Greenland halibut	W 3mm	52
2016	29	Oct	North	1	Greenland halibut	W 3mm	55
2016	29	Oct	North	1	Greenland halibut	W 3mm	54
2016	29	Oct	North	1	Greenland halibut	W 3mm	60
2016	29	Oct	North	1	Greenland halibut	W 3mm	60
2016	29	Oct	North	1	Greenland halibut	W 3mm	54
2016	29	Oct	North	1	Greenland halibut	W 3mm	47
2016	29	Oct	North	1	Greenland halibut	W 3mm	50
2016	29	Oct	North	1	Greenland halibut	W 3mm	72
2016	29	Oct	North	1	Greenland halibut	W 3mm	53
2016	29	Oct	North	1	Greenland halibut	W 3mm	61
2016	29	Oct	North	1	Greenland halibut	W 3mm	56
2016	29	Oct	North	1	Greenland halibut	W 3mm	51
2016	29	Oct	North	1	Greenland halibut	W 3mm	70
2016	29	Oct	North	2	Greenland halibut	W 3mm	52
2016	29	Oct	North	2	Greenland halibut	W 3mm	49
2016	29	Oct	North	2	Greenland halibut	W 3mm	54
2016	29	Oct	North	2	Greenland halibut	W 3mm	59
2016	29	Oct	North	2	Greenland halibut	W 3mm	65
2016	29	Oct	North	2	Greenland halibut	W 3mm	53
2016	29	Oct	North	2	Greenland halibut	W 3mm	49
2016	29	Oct	North	2	Greenland halibut	W 3mm	59
2016	29	Oct	North	2	Greenland halibut	W 3mm	48
2016	29	Oct	North	2	Greenland halibut	W 3mm	51
2016	29	Oct	North	2	Greenland halibut	W 3mm	51
2016	29	Oct	North	2	Greenland halibut	W 3mm	48
2016	29	Oct	North	2	Greenland halibut	W 3mm	46
2016	29	Oct	North	2	Greenland halibut	W 3mm	53
2016	29	Oct	North	2	Greenland halibut	W 3mm	54
2016	29	Oct	North	2	Greenland halibut	W 3mm	55
2016	29	Oct	North	2	Greenland halibut	W 3mm	56
2016	29	Oct	North	2	Greenland halibut	W 3mm	54
2016	29	Oct	North	2	Greenland halibut	W 3mm	50
2016	29	Oct	North	2	Greenland halibut	W 3mm	50
2016	21	Oct	South	1	Greenland halibut	W 50mm	64
2016	21	Oct	South	1	Greenland halibut	W 50mm	51
2016	21	Oct	South	1	Greenland halibut	W 50mm	58
2016	21	Oct	South	1	Greenland halibut	W 50mm	54
2016	21	Oct	South	1	Greenland halibut	W 50mm	50
2016	21	Oct	South	1	Greenland halibut	W 50mm	53
2016	21	Oct	South	1	Greenland halibut	W 50mm	68
2016	21	Oct	South	1	Greenland halibut	W 50mm	55
2016	21	Oct	South	1	Greenland halibut	W 50mm	53
2016	21	Oct	South	1	Greenland halibut	W 50mm	53
2016	21	Oct	South	1	Greenland halibut	W 50mm	52
2016	21	Oct	South	1	Greenland halibut	W 50mm	66
2016	21	Oct	South	1	Greenland halibut	W 50mm	63
2016	21	Oct	South	1	Greenland halibut	W 50mm	56
2016	21	Oct	South	1	Greenland halibut	W 50mm	58
2016	21	Oct	South	1	Greenland halibut	W 50mm	49
2016	21	Oct	South	1	Greenland halibut	W 50mm	58
2016	21	Oct	South	1	Greenland halibut	W 50mm	62
2016	21	Oct	South	1	Greenland halibut	W 50mm	49
2016	20	Oct	South	1	Greenland halibut	W 50mm	50
2016	20	Oct	South	1	Greenland halibut	W 50mm	50
2016	20	Oct	South	1	Greenland halibut	W 50mm	68
2016	20	Oct	South	1	Greenland halibut	W 50mm	60
2016	20	Oct	South	1	Greenland halibut	W 50mm	57
2016	20	Oct	South	1	Greenland halibut	W 50mm	50
2016	20	Oct	South	1	Greenland halibut	W 50mm	59
2016	20	Oct	South	1	Greenland halibut	W 50mm	57
2016	20	Oct	South	1	Greenland halibut	W 50mm	60
2016	20	Oct	South	1	Greenland halibut	W 50mm	60
2016	20	Oct	South	1	Greenland halibut	W 50mm	56
2016	20	Oct	South	1	Greenland halibut	W 50mm	58
2016	20	Oct	South	1	Greenland halibut	W 50mm	57
2016	20	Oct	South	1	Greenland halibut	W 50mm	55
2016	20	Oct	South	1	Greenland halibut	W 50mm	51
2016	20	Oct	South	1	Greenland halibut	W 50mm	65
2016	20	Oct	South	1	Greenland halibut	W 50mm	53
2016	20	Oct	South	1	Greenland halibut	W 50mm	69
2016	20	Oct	South	1	Greenland halibut	W 50mm	54
2016	20	Oct	South	1	Greenland halibut	W 50mm	47
2016	20	Oct	South	1	Greenland halibut	W 50mm	56
2016	20	Oct	South	1	Greenland halibut	W 50mm	56
2016	20	Oct	South	1	Greenland halibut	W 50mm	52
2016	20	Oct	South	1	Greenland halibut	W 50mm	54
2016	20	Oct	South	1	Greenland halibut	W 50mm	52
2016	20	Oct	South	1	Greenland halibut	W 50mm	60
2016	20	Oct	South	1	Greenland halibut	W 50mm	62
2016	20	Oct	South	1	Greenland halibut	W 50mm	57
2016	20	Oct	South	2	Greenland halibut	W 50mm	57
2016	20	Oct	South	2	Greenland halibut	W 50mm	53
2016	20	Oct	South	2	Greenland halibut	W 50mm	73
2016	20	Oct	South	2	Greenland halibut	W 50mm	55
2016	20	Oct	South	2	Greenland halibut	W 50mm	75
2016	20	Oct	South	2	Greenland halibut	W 50mm	52
2016	20	Oct	South	2	Greenland halibut	W 50mm	53
2016	20	Oct	South	2	Greenland halibut	W 50mm	55
2016	20	Oct	South	2	Greenland halibut	W 50mm	61
2016	20	Oct	South	2	Greenland halibut	W 50mm	67
2016	20	Oct	South	2	Greenland halibut	W 50mm	54
2016	20	Oct	South	2	Greenland halibut	W 50mm	52
2016	20	Oct	South	2	Greenland halibut	W 50mm	51
2016	20	Oct	South	2	Greenland halibut	W 50mm	48
2016	20	Oct	South	2	Greenland halibut	W 50mm	53
2016	20	Oct	South	2	Greenland halibut	W 50mm	70
2016	20	Oct	South	2	Greenland halibut	W 50mm	49
2016	20	Oct	South	2	Greenland halibut	W 50mm	66
2016	20	Oct	South	2	Greenland halibut	W 50mm	50
2016	20	Oct	South	2	Greenland halibut	W 50mm	52
2016	20	Oct	South	2	Greenland halibut	W 50mm	55
2016	20	Oct	South	2	Greenland halibut	W 50mm	72
2016	20	Oct	South	2	Greenland halibut	W 50mm	41
2016	20	Oct	South	2	Greenland halibut	W 50mm	49
2016	20	Oct	South	2	Greenland halibut	W 50mm	51
2016	20	Oct	South	2	Greenland halibut	W 50mm	52
2016	20	Oct	South	2	Greenland halibut	W 50mm	75
2016	20	Oct	South	2	Greenland halibut	W 50mm	52
2016	20	Oct	South	2	Greenland halibut	W 50mm	52
2016	20	Oct	South	2	Greenland halibut	W 50mm	51
2016	23	Oct	South	1	Greenland halibut	W 50mm	82
2016	23	Oct	South	1	Greenland halibut	W 50mm	50
2016	23	Oct	South	1	Greenland halibut	W 50mm	65
2016	23	Oct	South	1	Greenland halibut	W 50mm	52
2016	23	Oct	South	1	Greenland halibut	W 50mm	63
2016	23	Oct	South	1	Greenland halibut	W 50mm	54
2016	23	Oct	South	1	Greenland halibut	W 50mm	53
2016	23	Oct	South	1	Greenland halibut	W 50mm	57
2016	23	Oct	South	1	Greenland halibut	W 50mm	55
2016	23	Oct	South	1	Greenland halibut	W 50mm	55
2016	23	Oct	South	1	Greenland halibut	W 50mm	67
2016	23	Oct	South	1	Greenland halibut	W 50mm	67
2016	23	Oct	South	1	Greenland halibut	W 50mm	59
2016	23	Oct	South	1	Greenland halibut	W 50mm	57
2016	23	Oct	South	1	Greenland halibut	W 50mm	64
2016	23	Oct	South	1	Greenland halibut	W 50mm	58
2016	23	Oct	South	1	Greenland halibut	W 50mm	61
2016	23	Oct	South	1	Greenland halibut	W 50mm	69
2016	23	Oct	South	1	Greenland halibut	W 50mm	55
2016	23	Oct	South	1	Greenland halibut	W 50mm	58
2016	23	Oct	South	1	Greenland halibut	W 50mm	54
2016	23	Oct	South	1	Greenland halibut	W 50mm	61
2016	23	Oct	South	1	Greenland halibut	W 50mm	58
2016	23	Oct	South	1	Greenland halibut	W 50mm	45
2016	23	Oct	South	1	Greenland halibut	W 50mm	54
2016	23	Oct	South	1	Greenland halibut	W 50mm	57
2016	23	Oct	South	1	Greenland halibut	W 50mm	56
2016	23	Oct	South	1	Greenland halibut	W 50mm	49
2016	23	Oct	South	1	Greenland halibut	W 50mm	61
2016	23	Oct	South	1	Greenland halibut	W 50mm	55
2016	23	Oct	South	1	Greenland halibut	W 50mm	66
2016	23	Oct	South	1	Greenland halibut	W 50mm	68
2016	23	Oct	South	1	Greenland halibut	W 50mm	66
2016	23	Oct	South	1	Greenland halibut	W 50mm	59
2016	23	Oct	South	1	Greenland halibut	W 50mm	48
2016	23	Oct	South	1	Greenland halibut	W 50mm	55
2016	23	Oct	South	1	Greenland halibut	W 50mm	54
2016	23	Oct	South	1	Greenland halibut	W 50mm	59
2016	23	Oct	South	1	Greenland halibut	W 50mm	57
2016	23	Oct	South	1	Greenland halibut	W 50mm	67
2016	23	Oct	South	1	Greenland halibut	W 50mm	44
2016	23	Oct	South	1	Greenland halibut	W 50mm	59
2016	23	Oct	South	1	Greenland halibut	W 50mm	55
2016	23	Oct	South	1	Greenland halibut	W 50mm	43
2016	23	Oct	South	1	Greenland halibut	W 50mm	54
2016	23	Oct	South	1	Greenland halibut	W 50mm	69
2016	23	Oct	South	1	Greenland halibut	W 50mm	79
2016	23	Oct	South	1	Greenland halibut	W 50mm	56
2016	23	Oct	South	1	Greenland halibut	W 50mm	51
2016	23	Oct	South	1	Greenland halibut	W 50mm	60
2016	23	Oct	South	1	Greenland halibut	W 50mm	64
2016	23	Oct	South	1	Greenland halibut	W 50mm	54
2016	23	Oct	North	2	Greenland halibut	W 50mm	59
2016	23	Oct	North	2	Greenland halibut	W 50mm	60
2016	23	Oct	North	2	Greenland halibut	W 50mm	55
2016	23	Oct	North	2	Greenland halibut	W 50mm	57
2016	23	Oct	North	2	Greenland halibut	W 50mm	57
2016	23	Oct	North	2	Greenland halibut	W 50mm	55
2016	23	Oct	North	2	Greenland halibut	W 50mm	50
2016	23	Oct	North	2	Greenland halibut	W 50mm	53
2016	23	Oct	North	2	Greenland halibut	W 50mm	47
2016	23	Oct	North	2	Greenland halibut	W 50mm	51
2016	23	Oct	North	2	Greenland halibut	W 50mm	57
2016	23	Oct	North	2	Greenland halibut	W 50mm	67
2016	23	Oct	North	2	Greenland halibut	W 50mm	48
2016	23	Oct	North	2	Greenland halibut	W 50mm	54
2016	23	Oct	North	2	Greenland halibut	W 50mm	56
2016	23	Oct	North	2	Greenland halibut	W 50mm	55
2016	23	Oct	North	2	Greenland halibut	W 50mm	51
2016	23	Oct	North	2	Greenland halibut	W 50mm	68
2016	23	Oct	North	2	Greenland halibut	W 50mm	60
2016	23	Oct	North	2	Greenland halibut	W 50mm	53
2016	23	Oct	North	2	Greenland halibut	W 50mm	56
2016	23	Oct	North	2	Greenland halibut	W 50mm	60
2016	23	Oct	North	2	Greenland halibut	W 50mm	58
2016	23	Oct	North	2	Greenland halibut	W 50mm	63
2016	23	Oct	North	2	Greenland halibut	W 50mm	53
2016	23	Oct	North	2	Greenland halibut	W 50mm	52
2016	23	Oct	North	2	Greenland halibut	W 50mm	75
2016	23	Oct	North	2	Greenland halibut	W 50mm	55
2016	23	Oct	North	2	Greenland halibut	W 50mm	47
2016	23	Oct	North	2	Greenland halibut	W 50mm	61
2016	23	Oct	North	2	Greenland halibut	W 50mm	59
2016	23	Oct	North	2	Greenland halibut	W 50mm	51
2016	23	Oct	North	2	Greenland halibut	W 50mm	61
2016	23	Oct	North	2	Greenland halibut	W 50mm	60
2016	23	Oct	North	2	Greenland halibut	W 50mm	61
2016	23	Oct	North	2	Greenland halibut	W 50mm	64
2016	23	Oct	North	2	Greenland halibut	W 50mm	54
2016	23	Oct	North	2	Greenland halibut	W 50mm	57
2016	23	Oct	North	2	Greenland halibut	W 50mm	48
2016	23	Oct	North	2	Greenland halibut	W 50mm	61
2016	23	Oct	North	2	Greenland halibut	W 50mm	65
2016	23	Oct	North	2	Greenland halibut	W 50mm	56
2016	23	Oct	North	2	Greenland halibut	W 50mm	48
2016	23	Oct	North	2	Greenland halibut	W 50mm	73
2016	23	Oct	North	2	Greenland halibut	W 50mm	54
2016	23	Oct	North	2	Greenland halibut	W 50mm	72
2016	23	Oct	North	2	Greenland halibut	W 50mm	60
2016	23	Oct	North	2	Greenland halibut	W 50mm	52
2016	23	Oct	North	2	Greenland halibut	W 50mm	56
2016	23	Oct	North	2	Greenland halibut	W 50mm	55
2016	23	Oct	North	2	Greenland halibut	W 50mm	74
2016	23	Oct	North	2	Greenland halibut	W 50mm	56
2016	23	Oct	North	2	Greenland halibut	W 50mm	51
2016	23	Oct	North	2	Greenland halibut	W 50mm	56
2016	23	Oct	North	2	Greenland halibut	W 50mm	58
2016	23	Oct	North	2	Greenland halibut	W 50mm	58
2016	23	Oct	North	2	Greenland halibut	W 50mm	55
2016	23	Oct	North	2	Greenland halibut	W 50mm	64
2016	23	Oct	North	2	Greenland halibut	W 50mm	60
2016	23	Oct	North	2	Greenland halibut	W 50mm	64
2016	23	Oct	North	2	Greenland halibut	W 50mm	54
2016	23	Oct	North	2	Greenland halibut	W 50mm	63
2016	23	Oct	North	2	Greenland halibut	W 50mm	61
2016	23	Oct	North	2	Greenland halibut	W 50mm	64
2016	23	Oct	North	2	Greenland halibut	W 50mm	52
2016	26	Oct	North	1	Greenland halibut	W 50mm	55
2016	26	Oct	North	1	Greenland halibut	W 50mm	54
2016	26	Oct	North	1	Greenland halibut	W 50mm	54
2016	26	Oct	North	1	Greenland halibut	W 50mm	56
2016	26	Oct	North	1	Greenland halibut	W 50mm	64
2016	26	Oct	North	1	Greenland halibut	W 50mm	69
2016	26	Oct	North	1	Greenland halibut	W 50mm	59
2016	26	Oct	North	1	Greenland halibut	W 50mm	73
2016	26	Oct	North	1	Greenland halibut	W 50mm	56
2016	26	Oct	North	1	Greenland halibut	W 50mm	64
2016	26	Oct	North	1	Greenland halibut	W 50mm	54
2016	26	Oct	North	1	Greenland halibut	W 50mm	60
2016	26	Oct	North	1	Greenland halibut	W 50mm	66
2016	26	Oct	North	1	Greenland halibut	W 50mm	60
2016	26	Oct	North	1	Greenland halibut	W 50mm	51
2016	26	Oct	North	1	Greenland halibut	W 50mm	60
2016	26	Oct	North	1	Greenland halibut	W 50mm	54
2016	26	Oct	North	1	Greenland halibut	W 50mm	58
2016	26	Oct	North	1	Greenland halibut	W 50mm	52
2016	26	Oct	North	1	Greenland halibut	W 50mm	61
2016	26	Oct	North	1	Greenland halibut	W 50mm	51
2016	26	Oct	North	1	Greenland halibut	W 50mm	52
2016	26	Oct	North	1	Greenland halibut	W 50mm	59
2016	26	Oct	North	1	Greenland halibut	W 50mm	54
2016	26	Oct	North	1	Greenland halibut	W 50mm	55
2016	26	Oct	North	1	Greenland halibut	W 50mm	65
2016	26	Oct	North	2	Greenland halibut	W 50mm	69
2016	26	Oct	North	2	Greenland halibut	W 50mm	63
2016	26	Oct	North	2	Greenland halibut	W 50mm	61
2016	26	Oct	North	2	Greenland halibut	W 50mm	68
2016	26	Oct	North	2	Greenland halibut	W 50mm	53
2016	26	Oct	North	2	Greenland halibut	W 50mm	61
2016	26	Oct	North	2	Greenland halibut	W 50mm	58
2016	26	Oct	North	2	Greenland halibut	W 50mm	81
2016	26	Oct	North	2	Greenland halibut	W 50mm	63
2016	26	Oct	North	2	Greenland halibut	W 50mm	53
2016	26	Oct	North	2	Greenland halibut	W 50mm	61
2016	26	Oct	North	2	Greenland halibut	W 50mm	58
2016	26	Oct	North	2	Greenland halibut	W 50mm	54
2016	26	Oct	North	2	Greenland halibut	W 50mm	57
2016	26	Oct	North	2	Greenland halibut	W 50mm	50
2016	26	Oct	North	2	Greenland halibut	W 50mm	59
2016	26	Oct	North	2	Greenland halibut	W 50mm	58
2016	26	Oct	North	2	Greenland halibut	W 50mm	51
2016	26	Oct	North	2	Greenland halibut	W 50mm	54
2016	26	Oct	North	2	Greenland halibut	W 50mm	56
2016	26	Oct	North	2	Greenland halibut	W 50mm	52
2016	26	Oct	North	2	Greenland halibut	W 50mm	50
2016	26	Oct	North	2	Greenland halibut	W 50mm	55
2016	26	Oct	North	2	Greenland halibut	W 50mm	56
2016	26	Oct	North	2	Greenland halibut	W 50mm	55
2016	26	Oct	North	2	Greenland halibut	W 50mm	54
2016	26	Oct	North	2	Greenland halibut	W 50mm	49
2016	26	Oct	North	2	Greenland halibut	W 50mm	54
2016	26	Oct	North	2	Greenland halibut	W 50mm	50
2016	26	Oct	North	2	Greenland halibut	W 50mm	55
2016	26	Oct	North	2	Greenland halibut	W 50mm	50
2016	26	Oct	North	2	Greenland halibut	W 50mm	71
2016	26	Oct	North	2	Greenland halibut	W 50mm	67
2016	26	Oct	North	2	Greenland halibut	W 50mm	51
2016	26	Oct	North	2	Greenland halibut	W 50mm	61
2016	26	Oct	North	2	Greenland halibut	W 50mm	47
2016	27	Oct	North	1	Greenland halibut	W 50mm	53
2016	27	Oct	North	1	Greenland halibut	W 50mm	54
2016	27	Oct	North	1	Greenland halibut	W 50mm	58
2016	27	Oct	North	1	Greenland halibut	W 50mm	58
2016	27	Oct	North	1	Greenland halibut	W 50mm	65
2016	27	Oct	North	1	Greenland halibut	W 50mm	53
2016	27	Oct	North	1	Greenland halibut	W 50mm	54
2016	27	Oct	North	1	Greenland halibut	W 50mm	66
2016	27	Oct	North	1	Greenland halibut	W 50mm	55
2016	27	Oct	North	1	Greenland halibut	W 50mm	67
2016	27	Oct	North	1	Greenland halibut	W 50mm	63
2016	27	Oct	North	1	Greenland halibut	W 50mm	67
2016	27	Oct	North	1	Greenland halibut	W 50mm	56
2016	27	Oct	North	1	Greenland halibut	W 50mm	55
2016	27	Oct	North	1	Greenland halibut	W 50mm	55
2016	27	Oct	North	1	Greenland halibut	W 50mm	50
2016	27	Oct	North	1	Greenland halibut	W 50mm	51
2016	27	Oct	North	1	Greenland halibut	W 50mm	61
2016	27	Oct	North	1	Greenland halibut	W 50mm	55
2016	27	Oct	North	1	Greenland halibut	W 50mm	54
2016	27	Oct	North	1	Greenland halibut	W 50mm	63
2016	27	Oct	North	1	Greenland halibut	W 50mm	50
2016	27	Oct	North	1	Greenland halibut	W 50mm	54
2016	27	Oct	North	1	Greenland halibut	W 50mm	58
2016	27	Oct	North	1	Greenland halibut	W 50mm	74
2016	27	Oct	North	1	Greenland halibut	W 50mm	58
2016	27	Oct	North	1	Greenland halibut	W 50mm	55
2016	27	Oct	North	1	Greenland halibut	W 50mm	52
2016	27	Oct	North	1	Greenland halibut	W 50mm	61
2016	27	Oct	North	1	Greenland halibut	W 50mm	59
2016	28	Oct	North	1	Greenland halibut	W 50mm	52
2016	28	Oct	North	1	Greenland halibut	W 50mm	49
2016	28	Oct	North	1	Greenland halibut	W 50mm	53
2016	28	Oct	North	1	Greenland halibut	W 50mm	55
2016	28	Oct	North	1	Greenland halibut	W 50mm	54
2016	28	Oct	North	1	Greenland halibut	W 50mm	60
2016	28	Oct	North	1	Greenland halibut	W 50mm	60
2016	28	Oct	North	1	Greenland halibut	W 50mm	51
2016	28	Oct	North	1	Greenland halibut	W 50mm	50
2016	28	Oct	North	1	Greenland halibut	W 50mm	64
2016	28	Oct	North	1	Greenland halibut	W 50mm	52
2016	28	Oct	North	1	Greenland halibut	W 50mm	52
2016	28	Oct	North	1	Greenland halibut	W 50mm	54
2016	28	Oct	North	1	Greenland halibut	W 50mm	58
2016	28	Oct	North	1	Greenland halibut	W 50mm	52
2016	28	Oct	North	1	Greenland halibut	W 50mm	52
2016	28	Oct	North	1	Greenland halibut	W 50mm	55
2016	28	Oct	North	1	Greenland halibut	W 50mm	57
2016	28	Oct	North	1	Greenland halibut	W 50mm	64
2016	28	Oct	North	1	Greenland halibut	W 50mm	62
2016	28	Oct	North	1	Greenland halibut	W 50mm	63
2016	28	Oct	North	1	Greenland halibut	W 50mm	49
2016	28	Oct	North	1	Greenland halibut	W 50mm	55
2016	28	Oct	North	1	Greenland halibut	W 50mm	61
2016	28	Oct	North	1	Greenland halibut	W 50mm	44
2016	28	Oct	North	1	Greenland halibut	W 50mm	54
2016	28	Oct	North	1	Greenland halibut	W 50mm	53
2016	28	Oct	North	1	Greenland halibut	W 50mm	49
2016	28	Oct	North	1	Greenland halibut	W 50mm	51
2016	28	Oct	North	1	Greenland halibut	W 50mm	56
2016	28	Oct	North	1	Greenland halibut	W 50mm	49
2016	28	Oct	North	1	Greenland halibut	W 50mm	52
2016	28	Oct	North	2	Greenland halibut	W 50mm	55
2016	28	Oct	North	2	Greenland halibut	W 50mm	52
2016	28	Oct	North	2	Greenland halibut	W 50mm	61
2016	28	Oct	North	2	Greenland halibut	W 50mm	70
2016	28	Oct	North	2	Greenland halibut	W 50mm	54
2016	28	Oct	North	2	Greenland halibut	W 50mm	53
2016	28	Oct	North	2	Greenland halibut	W 50mm	59
2016	28	Oct	North	2	Greenland halibut	W 50mm	54
2016	28	Oct	North	2	Greenland halibut	W 50mm	57
2016	28	Oct	North	2	Greenland halibut	W 50mm	83
2016	28	Oct	North	2	Greenland halibut	W 50mm	55
2016	28	Oct	North	2	Greenland halibut	W 50mm	56
2016	28	Oct	North	2	Greenland halibut	W 50mm	52
2016	28	Oct	North	2	Greenland halibut	W 50mm	61
2016	28	Oct	North	2	Greenland halibut	W 50mm	57
2016	28	Oct	North	2	Greenland halibut	W 50mm	55
2016	28	Oct	North	2	Greenland halibut	W 50mm	50
2016	28	Oct	North	2	Greenland halibut	W 50mm	53
2016	28	Oct	North	2	Greenland halibut	W 50mm	58
2016	28	Oct	North	2	Greenland halibut	W 50mm	58
2016	28	Oct	North	2	Greenland halibut	W 50mm	66
2016	28	Oct	North	2	Greenland halibut	W 50mm	60
2016	28	Oct	North	2	Greenland halibut	W 50mm	54
2016	28	Oct	North	2	Greenland halibut	W 50mm	61
2016	28	Oct	North	2	Greenland halibut	W 50mm	57
2016	28	Oct	North	2	Greenland halibut	W 50mm	53
2016	28	Oct	North	2	Greenland halibut	W 50mm	55
2016	28	Oct	North	2	Greenland halibut	W 50mm	56
2016	28	Oct	North	2	Greenland halibut	W 50mm	53
2016	28	Oct	North	2	Greenland halibut	W 50mm	56
2016	28	Oct	North	2	Greenland halibut	W 50mm	51
2016	28	Oct	North	2	Greenland halibut	W 50mm	49
2016	28	Oct	North	2	Greenland halibut	W 50mm	61
2016	28	Oct	North	2	Greenland halibut	W 50mm	67
2016	28	Oct	North	2	Greenland halibut	W 50mm	56
2016	28	Oct	North	2	Greenland halibut	W 50mm	58
2016	28	Oct	North	2	Greenland halibut	W 50mm	56
2016	28	Oct	North	2	Greenland halibut	W 50mm	54
2016	28	Oct	North	2	Greenland halibut	W 50mm	59
2016	28	Oct	North	2	Greenland halibut	W 50mm	63
2016	28	Oct	North	2	Greenland halibut	W 50mm	53
2016	28	Oct	North	2	Greenland halibut	W 50mm	50
2016	28	Oct	North	2	Greenland halibut	W 50mm	53
2016	28	Oct	North	2	Greenland halibut	W 50mm	46
2016	28	Oct	North	2	Greenland halibut	W 50mm	57
2016	28	Oct	North	2	Greenland halibut	W 50mm	53
2016	28	Oct	North	2	Greenland halibut	W 50mm	55
2016	28	Oct	North	2	Greenland halibut	W 50mm	54
2016	28	Oct	North	2	Greenland halibut	W 50mm	63
2016	28	Oct	North	2	Greenland halibut	W 50mm	50
2016	28	Oct	North	2	Greenland halibut	W 50mm	72
2016	28	Oct	North	2	Greenland halibut	W 50mm	59
2016	28	Oct	North	2	Greenland halibut	W 50mm	52
2016	28	Oct	North	2	Greenland halibut	W 50mm	54
2016	28	Oct	North	2	Greenland halibut	W 50mm	60
2016	28	Oct	North	2	Greenland halibut	W 50mm	57
2016	28	Oct	North	2	Greenland halibut	W 50mm	61
2016	28	Oct	North	2	Greenland halibut	W 50mm	48
2016	29	Oct	North	1	Greenland halibut	W 50mm	56
2016	29	Oct	North	1	Greenland halibut	W 50mm	55
2016	29	Oct	North	1	Greenland halibut	W 50mm	60
2016	29	Oct	North	1	Greenland halibut	W 50mm	62
2016	29	Oct	North	1	Greenland halibut	W 50mm	54
2016	29	Oct	North	1	Greenland halibut	W 50mm	59
2016	29	Oct	North	1	Greenland halibut	W 50mm	52
2016	29	Oct	North	1	Greenland halibut	W 50mm	51
2016	29	Oct	North	1	Greenland halibut	W 50mm	45
2016	29	Oct	North	1	Greenland halibut	W 50mm	57
2016	29	Oct	North	1	Greenland halibut	W 50mm	50
2016	29	Oct	North	1	Greenland halibut	W 50mm	55
2016	29	Oct	North	1	Greenland halibut	W 50mm	60
2016	29	Oct	North	1	Greenland halibut	W 50mm	56
2016	29	Oct	North	1	Greenland halibut	W 50mm	57
2016	29	Oct	North	1	Greenland halibut	W 50mm	64
2016	29	Oct	North	1	Greenland halibut	W 50mm	52
2016	29	Oct	North	1	Greenland halibut	W 50mm	57
2016	29	Oct	North	1	Greenland halibut	W 50mm	58
2016	29	Oct	North	1	Greenland halibut	W 50mm	54
2016	29	Oct	North	1	Greenland halibut	W 50mm	61
2016	29	Oct	North	1	Greenland halibut	W 50mm	61
2016	29	Oct	North	1	Greenland halibut	W 50mm	63
2016	29	Oct	North	1	Greenland halibut	W 50mm	49
2016	29	Oct	North	1	Greenland halibut	W 50mm	61
2016	29	Oct	North	1	Greenland halibut	W 50mm	63
2016	29	Oct	North	1	Greenland halibut	W 50mm	64
2016	29	Oct	North	1	Greenland halibut	W 50mm	58
2016	29	Oct	North	1	Greenland halibut	W 50mm	75
2016	29	Oct	North	1	Greenland halibut	W 50mm	63
2016	29	Oct	North	1	Greenland halibut	W 50mm	52
2016	29	Oct	North	1	Greenland halibut	W 50mm	55
2016	29	Oct	North	1	Greenland halibut	W 50mm	62
2016	29	Oct	North	1	Greenland halibut	W 50mm	58
2016	29	Oct	North	1	Greenland halibut	W 50mm	50
2016	29	Oct	North	1	Greenland halibut	W 50mm	65
2016	29	Oct	North	1	Greenland halibut	W 50mm	52
2016	29	Oct	North	1	Greenland halibut	W 50mm	56
2016	29	Oct	North	1	Greenland halibut	W 50mm	47
2016	29	Oct	North	1	Greenland halibut	W 50mm	53
2016	29	Oct	North	2	Greenland halibut	W 50mm	58
2016	29	Oct	North	2	Greenland halibut	W 50mm	58
2016	29	Oct	North	2	Greenland halibut	W 50mm	58
2016	29	Oct	North	2	Greenland halibut	W 50mm	53
2016	29	Oct	North	2	Greenland halibut	W 50mm	54
2016	29	Oct	North	2	Greenland halibut	W 50mm	55
2016	29	Oct	North	2	Greenland halibut	W 50mm	51
2016	29	Oct	North	2	Greenland halibut	W 50mm	51
2016	29	Oct	North	2	Greenland halibut	W 50mm	48
2016	29	Oct	North	2	Greenland halibut	W 50mm	55
2016	29	Oct	North	2	Greenland halibut	W 50mm	48
2016	29	Oct	North	2	Greenland halibut	W 50mm	53
2016	29	Oct	North	2	Greenland halibut	W 50mm	51
2016	29	Oct	North	2	Greenland halibut	W 50mm	53
2016	29	Oct	North	2	Greenland halibut	W 50mm	43
2016	29	Oct	North	2	Greenland halibut	W 50mm	53
2016	29	Oct	North	2	Greenland halibut	W 50mm	52
2016	29	Oct	North	2	Greenland halibut	W 50mm	62
2016	29	Oct	North	2	Greenland halibut	W 50mm	55
2016	29	Oct	North	2	Greenland halibut	W 50mm	62
2016	29	Oct	North	2	Greenland halibut	W 50mm	50
2016	29	Oct	North	2	Greenland halibut	W 50mm	52
2016	29	Oct	North	2	Greenland halibut	W 50mm	47
2016	29	Oct	North	2	Greenland halibut	W 50mm	53
2016	29	Oct	North	2	Greenland halibut	W 50mm	49
[truncated: 440 more rows]

## Sheet: Bycatch lengths
Date	Species	Length (cm)			Species
2011-10-20	3-Beard	41			3-Beard = Three-bearded rockling
2011-10-20	3-Beard	36			Silver = Silver rockling
2011-10-20	3-Beard	34			Skate = Spinytail Skate
2011-10-20	3-Beard	37			Scul = Polar Sculpin
2011-10-20	3-Beard	38			N-Wolf = Northern Wolffish
2011-10-20	3-Beard	39			S-Wolf = Spotted Wolffish
2011-10-20	3-Beard	35			pout = Polar Eelpout
2011-10-20	3-Beard	34			Gren = Roughhead Grenadier
2011-10-20	3-Beard	35
2011-10-20	3-Beard	40
2011-10-20	3-Beard	41
2011-10-20	3-Beard	39
2011-10-20	3-Beard	38
2011-10-20	3-Beard	39
2011-10-20	3-Beard	44
2011-10-20	3-Beard	33
2011-10-20	3-Beard	40
2011-10-20	3-Beard	37
2011-10-20	3-Beard	33
2011-10-20	3-Beard	33
2011-10-20	3-Beard	40
2011-10-20	3-Beard	42
2011-10-20	3-Beard	36
2011-10-20	3-Beard	29
2011-10-20	3-Beard	42
2011-10-21	Silver	36
2011-10-21	Silver	40
2011-10-21	Silver	41
2011-10-21	Silver	34
2011-10-21	Silver	42
2011-10-21	Silver	36
2011-10-21	Silver	36
2011-10-21	Silver	37
2011-10-21	Silver	41
2011-10-21	Silver	37
2011-10-21	Silver	42
2011-10-21	Silver	40
2011-10-21	Silver	33
2011-10-21	Silver	33
2011-10-21	Silver	28
2011-10-21	Silver	35
2011-10-21	Silver	35
2011-10-21	Silver	36
2011-10-21	Silver	34
2011-10-21	Silver	36
2011-10-21	Silver	36
2011-10-21	Silver	34
2011-10-21	Silver	31
2011-10-20	Gren	48
2011-10-20	Gren	40
2011-10-20	pout	40
2011-10-20	skate	73
2011-10-20	N-wolf	71
2011-10-20	N-wolf	97
2011-10-20	S-wolf	86
2011-10-20	skate	59
2011-10-20	skate	49
2011-10-20	skate	46
2011-10-20	scul	12
2011-10-20	skate	48
2011-10-20	skate	37
2011-10-20	skate	80
2011-10-20	skate	61
2011-10-20	N-wolf	107
2011-10-21	N-wolf	105
2011-10-21	N-wolf	66
2011-10-23	3-Beard	41
2011-10-23	3-Beard	39
2011-10-23	3-Beard	42
2011-10-23	3-Beard	42
2011-10-23	3-Beard	37
2011-10-23	3-Beard	38
2011-10-23	3-Beard	40
2011-10-23	3-Beard	39
2011-10-23	3-Beard	37
2011-10-23	3-Beard	42
2011-10-23	3-Beard	41
2011-10-23	3-Beard	37
2011-10-23	3-Beard	33
2011-10-23	3-Beard	35
2011-10-23	3-Beard	34
2011-10-23	pout	32
2011-10-23	Silver	34
2011-10-23	Silver	40
2011-10-23	Silver	75
2011-10-23	Silver	42
2011-10-23	Silver	32
2011-10-23	Silver	37
2011-10-23	Silver	37
2011-10-23	Silver	35
2011-10-23	Silver	32
2011-10-23	Silver	42
2011-10-23	Silver	37
2011-10-23	Silver	39
2011-10-23	Silver	36
2011-10-23	Silver	38
2011-10-23	Silver	34
2011-10-23	Silver	38
2011-10-23	Silver	32
2011-10-23	Silver	36
2011-10-23	scul	17
2011-10-23	Silver	32
2011-10-23	Silver	30
2011-10-23	Silver	40
2011-10-23	Silver	36
2011-10-23	Silver	44
2011-10-23	Silver	46
2011-10-23	Silver	37
2011-10-23	Silver	32
2011-10-23	Silver	29
2011-10-23	Silver	34
2011-10-23	Silver	37
2011-10-23	Silver	30
2011-10-23	Silver	32
2011-10-23	Silver	36
2011-10-23	Silver	34
2011-10-23	Silver	34
2011-10-23	3-Beard	39
2011-10-23	3-Beard	44
2011-10-23	3-Beard	41
2011-10-23	3-Beard	39
2011-10-23	3-Beard	34
2011-10-23	3-Beard	35
2011-10-23	3-Beard	38
2011-10-23	3-Beard	42
2011-10-23	3-Beard	35
2011-10-23	3-Beard	44
2011-10-23	pout	31
2011-10-23	pout	37
2011-10-23	pout	38
2011-10-23	pout	36
2011-10-23	pout	34
2011-10-23	pout	36
2011-10-26	silver	39
2011-10-26	silver	34
2011-10-26	silver	37
2011-10-26	silver	35
2011-10-26	silver	39
2011-10-26	silver	37
2011-10-26	silver	38
2011-10-26	silver	31
2011-10-26	silver	30
2011-10-26	silver	30
2011-10-26	silver	33
2011-10-26	silver	35
2011-10-26	3-Beard	39
2011-10-26	3-Beard	40
2011-10-26	3-Beard	42
2011-10-26	3-Beard	37
2011-10-26	3-Beard	39
2011-10-26	3-Beard	44
2011-10-26	3-Beard	42
2011-10-26	3-Beard	43
2011-10-26	3-Beard	39
2011-10-26	3-Beard	35
2011-10-26	3-Beard	40
2011-10-26	3-Beard	41
2011-10-26	3-Beard	36
2011-10-26	3-Beard	39
2011-10-26	3-Beard	38
2011-10-26	3-Beard	35
2011-10-26	3-Beard	35
2011-10-27	3-Beard	35
2011-10-27	3-Beard	41
2011-10-27	3-Beard	37
2011-10-27	3-Beard	37
2011-10-27	3-Beard	34
2011-10-27	3-Beard	37
2011-10-27	3-Beard	40
2011-10-27	3-Beard	37
2011-10-27	3-Beard	42
2011-10-27	3-Beard	40
2011-10-27	3-Beard	35
2011-10-27	Silver	37
2011-10-27	Silver	41
2011-10-27	Silver	40
2011-10-27	Silver	34
2011-10-27	Silver	36
2011-10-27	Silver	35
2011-10-27	Silver	38
2011-10-27	Silver	36
2011-10-27	Silver	35
2011-10-27	Silver	32
2011-10-28	3-Beard	41
2011-10-28	3-Beard	40
2011-10-28	3-Beard	39
2011-10-28	3-Beard	38
2011-10-28	3-Beard	37
2011-10-28	3-Beard	40
2011-10-28	3-Beard	41
2011-10-28	3-Beard	40
2011-10-28	3-Beard	44
2011-10-28	3-Beard	41
2011-10-28	3-Beard	37
2011-10-28	3-Beard	43
2011-10-28	3-Beard	38
2011-10-28	Silver	37
2011-10-28	Silver	36
2011-10-28	Silver	32
2011-10-28	Silver	33
2011-10-28	Silver	35
2011-10-28	Silver	33
2011-10-28	Silver	30
2011-10-28	Silver	35
2011-10-28	Silver	35
2011-10-28	Gren	37
2011-10-28	Gren	33
2011-10-28	Gren	35
2011-10-28	Pout	37
2011-10-28	Scul	16
2011-10-28	Scul	18
2011-10-29	3-Beard	37
2011-10-29	3-Beard	38
2011-10-29	3-Beard	36
2011-10-29	3-Beard	37
2011-10-29	3-Beard	38
2011-10-29	3-Beard	44
2011-10-29	3-Beard	42
2011-10-29	3-Beard	43
2011-10-29	Silver	39
2011-10-29	Silver	35
2011-10-29	Silver	29
2011-10-29	Silver	42
2011-10-29	Silver	41
2011-10-29	Silver	27
2011-10-29	Silver	38
2011-10-29	pout	33
2011-10-29	pout	31
2011-10-29	pout	38
2011-10-29	pout	37
2011-10-29	pout	33
2011-10-29	pout	34
2011-10-29	pout	33
2011-10-29	Silver	26
2011-10-29	Silver	33
2011-10-29	Silver	36
2011-10-29	Silver	36
2011-10-29	Silver	37
2011-10-29	Silver	36
2011-10-29	Silver	32
2011-10-29	Silver	39
2011-10-29	Gren	48
2011-10-29	Gren	57
2011-10-29	Gren	31
2011-10-29	3-Beard	35
2011-10-29	3-Beard	34
2011-10-29	3-Beard	39
2011-10-29	3-Beard	36
2011-10-29	3-Beard	35
2011-10-29	3-Beard	37
2011-10-29	3-Beard	40
2011-10-29	3-Beard	36
